# Supplementary material for: A proposed cigarette emissions topography protocol reflecting smokers’ natural environment use behavior
Source: PLoS One. 2022 Apr 5;17(4):e0266230. doi: 10.1371/journal.pone.0266230 (PMC8982845; doi:10.1371/journal.pone.0266230)
Supplement: S1 File — The following are available online at insert data link here, A1 Table: Discrete puff data for 8,250 cigarette puffs taken by 26 study participants during a week-long observation period in their natural environment. A2 Table: Participant demographics and descriptive statistics for 26 study participants during a week-long observation period in their natural environment. (XLSX) [file pone.0266230.s001.xlsx]

## Sheet: Table A1 Puff Data
PptID	Puff Duration [s]	Puff Flow Rate [mL/s]	Puff Volume [mL]	Post-Puff Interval [s]	Start Date Time [YYYY-MM-DD-HH-mm-ss.sss]	Day Of Week [-]	Day Of Year [-]
OS4-35	4.85	21.7204	105.344	4.925	2018-04-12-13-13-12.276	Thu	102
OS4-35	2.027	37.4134	75.8369	16.123	2018-04-12-13-13-22.051	Thu	102
OS4-35	1.875	32.2819	60.5285	5.35	2018-04-12-13-13-40.201	Thu	102
OS4-35	1.625	40.3935	65.6394	9.65	2018-04-12-13-13-47.426	Thu	102
OS4-35	1.625	36.4168	59.1773	8.52499	2018-04-12-13-13-58.701	Thu	102
OS4-35	1.6	36.7446	58.7913	10.15	2018-04-12-13-14-08.850	Thu	102
OS4-35	1.8	34.6983	62.4569	19.45	2018-04-12-13-14-20.601	Thu	102
OS4-35	1.95	32.4027	63.1853	15.55	2018-04-12-13-14-41.851	Thu	102
OS4-35	1.425	36.4667	51.9651	22.25	2018-04-12-13-14-59.350	Thu	102
OS4-35	1.35	39.8185	53.7549	15.025	2018-04-12-13-15-23.026	Thu	102
OS4-35	2.2	32.1976	70.8347	8.67499	2018-04-12-13-15-39.401	Thu	102
OS4-35	2.075	26.0662	54.0874	9.025	2018-04-12-13-15-50.275	Thu	102
OS4-35	1.7	33.8309	57.5126	9.1	2018-04-12-13-16-01.375	Thu	102
OS4-35	1.525	32.0239	48.8365	6.625	2018-04-12-13-16-12.175	Thu	102
OS4-35	1.25	46.653	58.3163	996.347	2018-04-12-13-16-20.326	Thu	102
OS4-35	7.025	18.9442	133.083	2.425	2018-04-12-13-32-57.923	Thu	102
OS4-35	6.55	28.0531	183.748	9.525	2018-04-12-13-33-07.373	Thu	102
OS4-35	7.9	25.1259	198.495	1.45	2018-04-12-13-33-23.448	Thu	102
OS4-35	2.025	47.283	95.7481	3.775	2018-04-12-13-33-32.798	Thu	102
OS4-35	6.9	30.7986	212.51	9.925	2018-04-12-13-33-38.598	Thu	102
OS4-35	2.95	33.9863	100.26	9.025	2018-04-12-13-33-55.423	Thu	102
OS4-35	3.075	32.4419	99.7587	18.1	2018-04-12-13-34-07.398	Thu	102
OS4-35	2.5	35.59	88.9749	17.175	2018-04-12-13-34-28.573	Thu	102
OS4-35	2.15	28.5342	61.3484	4.85001	2018-04-12-13-34-48.248	Thu	102
OS4-35	2.55	41.6665	106.249	11.83	2018-04-12-13-34-55.248	Thu	102
OS4-35	2.52	51.054	128.656	10.75	2018-04-12-13-35-09.628	Thu	102
OS4-35	1.8	45.6667	82.2001	8.84999	2018-04-12-13-35-22.898	Thu	102
OS4-35	2.35	43.7096	102.718	32.375	2018-04-12-13-35-33.548	Thu	102
OS4-35	2.4	57.8735	138.896	17.25	2018-04-12-13-36-08.273	Thu	102
OS4-35	2.75	51.0719	140.448	20.525	2018-04-12-13-36-27.923	Thu	102
OS4-35	2.4	33.608	80.6592	12.725	2018-04-12-13-36-51.198	Thu	102
OS4-35	1.875	31.3362	58.7553	2.325	2018-04-12-13-37-06.323	Thu	102
OS4-35	0.75	31.2094	23.407	22.154	2018-04-12-13-37-10.523	Thu	102
OS4-35	2.871	45.0999	129.482	11903.7	2018-04-12-13-37-33.427	Thu	102
OS4-35	0.5	4.59141	2.29571	1.025	2018-04-12-16-56-00.011	Thu	102
OS4-35	2.8	24.5826	68.8314	9.3	2018-04-12-16-56-01.536	Thu	102
OS4-35	1.725	37.8892	65.3589	11.175	2018-04-12-16-56-13.636	Thu	102
OS4-35	2.2	33.698	74.1355	33.925	2018-04-12-16-56-26.536	Thu	102
OS4-35	1.925	36.939	71.1076	22.352	2018-04-12-16-57-02.661	Thu	102
OS4-35	2.098	36.5454	76.6722	3.35	2018-04-12-16-57-26.938	Thu	102
OS4-35	1.825	30.2553	55.2159	16.35	2018-04-12-16-57-32.386	Thu	102
OS4-35	1.85	34.1142	63.1113	9.85	2018-04-12-16-57-50.561	Thu	102
OS4-35	1.875	30.2158	56.6547	28.15	2018-04-12-16-58-02.261	Thu	102
OS4-35	2.125	32.8944	69.9007	10.225	2018-04-12-16-58-32.286	Thu	102
OS4-35	2.4	28.8655	69.2772	39.25	2018-04-12-16-58-44.636	Thu	102
OS4-35	2.05	35.5666	72.9114	5.47501	2018-04-12-16-59-26.285	Thu	102
OS4-35	1.35	43.5648	58.8125	10256.6	2018-04-12-16-59-33.811	Thu	102
OS4-35	1.375	22.8476	31.4154	2.09999	2018-04-12-19-50-31.743	Thu	102
OS4-35	1.775	39.0984	69.3996	5.02501	2018-04-12-19-50-35.218	Thu	102
OS4-35	2.1	33.3344	70.0023	6.69999	2018-04-12-19-50-42.018	Thu	102
OS4-35	2.65	25.985	68.8603	11.05	2018-04-12-19-50-50.818	Thu	102
OS4-35	2.525	24.427	61.6781	9.02499	2018-04-12-19-51-04.518	Thu	102
OS4-35	2.475	29.0322	71.8546	17.55	2018-04-12-19-51-16.068	Thu	102
OS4-35	2.45	31.6611	77.5696	19.85	2018-04-12-19-51-36.093	Thu	102
OS4-35	3.025	25.2494	76.3795	11.2	2018-04-12-19-51-58.393	Thu	102
OS4-35	2.925	23.8433	69.7417	14.375	2018-04-12-19-52-12.618	Thu	102
OS4-35	2.875	25.2571	72.6141	12.8	2018-04-12-19-52-29.918	Thu	102
OS4-35	2.425	27.2603	66.1061	15.375	2018-04-12-19-52-45.593	Thu	102
OS4-35	2.6	25.8085	67.1021	12.707	2018-04-12-19-53-03.393	Thu	102
OS4-35	2.243	28.7249	64.43	12.425	2018-04-12-19-53-18.700	Thu	102
OS4-35	1.575	33.4669	52.7104	6.9	2018-04-12-19-53-33.368	Thu	102
OS4-35	2.025	29.7915	60.3279	6.22501	2018-04-12-19-53-41.843	Thu	102
OS4-35	1.325	30.8875	40.9259	5544.88	2018-04-12-19-53-50.093	Thu	102
OS4-35	3.175	21.0488	66.8298	10.35	2018-04-12-21-26-16.301	Thu	102
OS4-35	2.975	19.7187	58.6632	21.625	2018-04-12-21-26-29.826	Thu	102
OS4-35	2.7	20.4263	55.151	18.1	2018-04-12-21-26-54.426	Thu	102
OS4-35	2.9	17.485	50.7065	9.603	2018-04-12-21-27-15.226	Thu	102
OS4-35	2.583	21.4834	55.4916	16.739	2018-04-12-21-27-27.729	Thu	102
OS4-35	1.925	27.1603	52.2837	14.675	2018-04-12-21-27-47.051	Thu	102
OS4-35	2.425	25.6359	62.1671	1948.74	2018-04-12-21-28-03.651	Thu	102
OS4-35	3.55	93.6718	332.535	37187.4	2018-04-12-22-00-34.814	Thu	102
OS4-35	2.45	16.5418	40.5273	12.85	2018-04-13-08-20-25.773	Fri	103
OS4-35	1.85	24.7942	45.8692	5.45	2018-04-13-08-20-41.073	Fri	103
OS4-35	1.9	21.7556	41.3356	9.75	2018-04-13-08-20-48.373	Fri	103
OS4-35	1.975	20.1284	39.7536	18.25	2018-04-13-08-21-00.023	Fri	103
OS4-35	2	27.2744	54.5489	7.65	2018-04-13-08-21-20.248	Fri	103
OS4-35	2.25	25.1769	56.648	25.35	2018-04-13-08-21-29.898	Fri	103
OS4-35	2.425	26.1782	63.4822	8.05	2018-04-13-08-21-57.498	Fri	103
OS4-35	2.625	20.3638	53.455	12.375	2018-04-13-08-22-07.973	Fri	103
OS4-35	2.175	22.6533	49.271	13.8	2018-04-13-08-22-22.973	Fri	103
OS4-35	1.975	20.585	40.6555	17.05	2018-04-13-08-22-38.948	Fri	103
OS4-35	2.125	19.5493	41.5423	12.375	2018-04-13-08-22-57.973	Fri	103
OS4-35	2.329	16.7187	38.9378	23.101	2018-04-13-08-23-12.473	Fri	103
OS4-35	2.72	15.9095	43.274	9.35001	2018-04-13-08-23-37.903	Fri	103
OS4-35	2	18.2979	36.5958	9.07499	2018-04-13-08-23-49.973	Fri	103
OS4-35	2.175	19.1033	41.5497	7409.25	2018-04-13-08-24-01.048	Fri	103
OS4-35	2.4	21.2931	51.1033	12.925	2018-04-13-10-27-32.475	Fri	103
OS4-35	2.45	22.0502	54.023	9.825	2018-04-13-10-27-47.800	Fri	103
OS4-35	2.475	23.8551	59.0415	10.937	2018-04-13-10-28-00.075	Fri	103
OS4-35	2.413	23.4352	56.5491	10.1	2018-04-13-10-28-13.487	Fri	103
OS4-35	2.5	22.7926	56.9816	15.3	2018-04-13-10-28-26.000	Fri	103
OS4-35	2.8	19.7644	55.3403	16.2	2018-04-13-10-28-43.800	Fri	103
OS4-35	2.825	19.3883	54.772	10.825	2018-04-13-10-29-02.800	Fri	103
OS4-35	2.75	20.1825	55.5017	6.275	2018-04-13-10-29-16.450	Fri	103
OS4-35	1.725	22.6136	39.0085	5.975	2018-04-13-10-29-25.475	Fri	103
OS4-35	2.025	20.0826	40.6672	10.15	2018-04-13-10-29-33.175	Fri	103
OS4-35	1.75	26.125	45.7187	4.975	2018-04-13-10-29-45.350	Fri	103
OS4-35	0.9	38.2546	34.4291	12714.2	2018-04-13-10-29-52.075	Fri	103
OS4-35	1.775	23.3131	41.3807	7.05001	2018-04-13-14-01-47.171	Fri	103
OS4-35	2.35	22.6951	53.3335	8.775	2018-04-13-14-01-55.997	Fri	103
OS4-35	2.975	17.4694	51.9716	11.5	2018-04-13-14-02-07.122	Fri	103
OS4-35	2.55	19.5982	49.9755	9.32499	2018-04-13-14-02-21.597	Fri	103
OS4-35	0.775	22.2394	17.2356	11.95	2018-04-13-14-02-33.471	Fri	103
OS4-35	2.55	23.9615	61.1019	10.502	2018-04-13-14-02-46.197	Fri	103
OS4-35	2.298	20.5872	47.3094	7.525	2018-04-13-14-02-59.249	Fri	103
OS4-35	1.85	22.972	42.4983	8016.46	2018-04-13-14-03-09.072	Fri	103
OS4-35	2.55	18.8477	48.0615	5.15	2018-04-13-16-16-47.379	Fri	103
OS4-35	2.625	23.1257	60.7049	10.675	2018-04-13-16-16-55.079	Fri	103
OS4-35	2.925	21.4335	62.6929	15.125	2018-04-13-16-17-08.379	Fri	103
OS4-35	3.025	22.8192	69.0282	13.075	2018-04-13-16-17-26.429	Fri	103
OS4-35	2.975	23.2982	69.312	12.2	2018-04-13-16-17-42.529	Fri	103
OS4-35	3.1	20.3377	63.0469	16.35	2018-04-13-16-17-57.704	Fri	103
OS4-35	2.975	22.1025	65.7551	12.275	2018-04-13-16-18-17.153	Fri	103
OS4-35	3.075	21.2346	65.2963	19.1	2018-04-13-16-18-32.404	Fri	103
OS4-35	3.15	22.055	69.4734	20.125	2018-04-13-16-18-54.579	Fri	103
OS4-35	2.925	20.2154	59.1299	10.925	2018-04-13-16-19-17.854	Fri	103
OS4-35	2.65	21.0899	55.8881	25.975	2018-04-13-16-19-31.704	Fri	103
OS4-35	2.3	22.6561	52.1089	3.175	2018-04-13-16-20-00.329	Fri	103
OS4-35	1.03	26.9852	27.7947	15704.2	2018-04-13-16-20-05.804	Fri	103
OS4-35	2.85	24.4698	69.7389	7.875	2018-04-13-20-41-50.989	Fri	103
OS4-35	1.75	32.0654	56.1145	6.5	2018-04-13-20-42-01.714	Fri	103
OS4-35	2.75	23.8908	65.6998	11.525	2018-04-13-20-42-09.964	Fri	103
OS4-35	2.325	23.8922	55.5494	10.125	2018-04-13-20-42-24.239	Fri	103
OS4-35	2.153	24.9926	53.809	10.972	2018-04-13-20-42-36.689	Fri	103
OS4-35	2.475	23.2001	57.4203	9.1	2018-04-13-20-42-49.814	Fri	103
OS4-35	2.8	23.0146	64.4409	21.475	2018-04-13-20-43-01.389	Fri	103
OS4-35	3.125	24.5912	76.8476	8.825	2018-04-13-20-43-25.664	Fri	103
OS4-35	1.825	24.3427	44.4255	31.275	2018-04-13-20-43-37.614	Fri	103
OS4-35	1.825	30.7576	56.1326	8.225	2018-04-13-20-44-10.714	Fri	103
OS4-35	1.9	26.2772	49.9267	6.72499	2018-04-13-20-44-20.764	Fri	103
OS4-35	1.5	25.6236	38.4354	5.575	2018-04-13-20-44-29.388	Fri	103
OS4-35	2.309	26.9427	62.2106	6694.03	2018-04-13-20-44-36.464	Fri	103
OS4-35	2.025	26.4022	53.4645	4.425	2018-04-13-22-36-12.800	Fri	103
OS4-35	1.975	30.6545	60.5426	8.85	2018-04-13-22-36-19.249	Fri	103
OS4-35	1.9	33.745	64.1156	8.73	2018-04-13-22-36-30.075	Fri	103
OS4-35	1.72	33.4739	57.5752	11.082	2018-04-13-22-36-40.705	Fri	103
OS4-35	1.957	25.3574	49.6245	13.411	2018-04-13-22-36-53.507	Fri	103
OS4-35	2.625	19.8803	52.1858	9.25	2018-04-13-22-37-08.874	Fri	103
OS4-35	1.85	28.8006	53.2812	11.125	2018-04-13-22-37-20.749	Fri	103
OS4-35	1.925	30.5091	58.7299	11.25	2018-04-13-22-37-33.725	Fri	103
OS4-35	1.875	29.073	54.5118	11.65	2018-04-13-22-37-46.900	Fri	103
OS4-35	1.575	30.0168	47.2765	10.7	2018-04-13-22-38-00.424	Fri	103
OS4-35	1.275	34.1162	43.4981	10.45	2018-04-13-22-38-12.699	Fri	103
OS4-35	1.525	46.7034	71.2226	2531.37	2018-04-13-22-38-24.424	Fri	103
OS4-35	2.875	25.2571	72.6143	8.7	2018-04-13-23-20-37.320	Fri	103
OS4-35	1.625	36.0255	58.5415	10.425	2018-04-13-23-20-48.895	Fri	103
OS4-35	1.65	33.6281	55.4864	7.95	2018-04-13-23-21-00.945	Fri	103
OS4-35	1.925	31.1916	60.0438	9.584	2018-04-13-23-21-10.545	Fri	103
OS4-35	2.041	29.7715	60.7637	9.225	2018-04-13-23-21-22.054	Fri	103
OS4-35	1.9	31.3126	59.4939	19.475	2018-04-13-23-21-33.320	Fri	103
OS4-35	2.375	26.6674	63.3351	12.425	2018-04-13-23-21-54.695	Fri	103
OS4-35	2.225	23.789	52.9305	14.7	2018-04-13-23-22-09.495	Fri	103
OS4-35	1.8	25.1634	45.294	8.425	2018-04-13-23-22-26.420	Fri	103
OS4-35	1.7	23.2624	39.5461	24.55	2018-04-13-23-22-36.645	Fri	103
OS4-35	1.925	34.4878	66.3891	4.6	2018-04-13-23-23-02.895	Fri	103
OS4-35	1.625	32.9874	53.6045	5600.8	2018-04-13-23-23-09.420	Fri	103
OS4-35	1.825	28.1707	51.4115	13.325	2018-04-14-00-56-31.848	Sat	104
OS4-35	2.425	25.2438	61.2163	18.388	2018-04-14-00-56-46.999	Sat	104
OS4-35	1.962	26.3979	51.7927	7.85001	2018-04-14-00-57-07.811	Sat	104
OS4-35	1.5	23.3965	35.0947	18.05	2018-04-14-00-57-17.624	Sat	104
OS4-35	1.65	24.6736	40.7115	18.825	2018-04-14-00-57-37.174	Sat	104
OS4-35	2.25	23.1148	52.0083	11.225	2018-04-14-00-57-57.649	Sat	104
OS4-35	2.2	22.9141	50.4109	9.15001	2018-04-14-00-58-11.123	Sat	104
OS4-35	2.675	19.5916	52.4076	9.512	2018-04-14-00-58-22.474	Sat	104
OS4-35	2.192	20.7962	45.5852	11.371	2018-04-14-00-58-34.661	Sat	104
OS4-35	2.2	25.0351	55.0773	23.9	2018-04-14-00-58-48.223	Sat	104
OS4-35	1.9	27.8495	52.9141	8.05	2018-04-14-00-59-14.324	Sat	104
OS4-35	2.025	20.5433	41.6001	8.3	2018-04-14-00-59-24.274	Sat	104
OS4-35	1.7	24.0182	40.8309	10.9	2018-04-14-00-59-34.599	Sat	104
OS4-35	1.7	23.6408	40.1893	9.5	2018-04-14-00-59-47.199	Sat	104
OS4-35	1.725	22.1982	38.2919	30768.7	2018-04-14-00-59-58.399	Sat	104
OS4-35	2.4	31.0748	74.5794	4.075	2018-04-14-09-32-48.799	Sat	104
OS4-35	1.775	33.8799	60.1367	11.4	2018-04-14-09-32-55.274	Sat	104
OS4-35	1.8	29.4474	53.0052	13.8	2018-04-14-09-33-08.450	Sat	104
OS4-35	1.575	27.4174	43.1824	19.325	2018-04-14-09-33-24.049	Sat	104
OS4-35	1.8	29.843	53.7174	5.35	2018-04-14-09-33-44.949	Sat	104
OS4-35	1.7	24.4448	41.5562	6.725	2018-04-14-09-33-52.099	Sat	104
OS4-35	1.675	25.9172	43.4113	11.35	2018-04-14-09-34-00.524	Sat	104
OS4-35	1.925	27.3112	52.5741	10.375	2018-04-14-09-34-13.550	Sat	104
OS4-35	1.825	23.4629	42.8199	10.65	2018-04-14-09-34-25.850	Sat	104
OS4-35	2.003	18.9002	37.8572	10.497	2018-04-14-09-34-38.325	Sat	104
OS4-35	1.75	24.19	42.3325	4.85	2018-04-14-09-34-50.824	Sat	104
OS4-35	1.9	22.0298	41.8566	4609.49	2018-04-14-09-34-57.424	Sat	104
OS4-35	2.425	26.5812	64.4593	8.975	2018-04-14-10-51-48.816	Sat	104
OS4-35	1.525	27.0886	41.3102	7.5	2018-04-14-10-52-00.216	Sat	104
OS4-35	1.8	25.608	46.0944	7	2018-04-14-10-52-09.241	Sat	104
OS4-35	2.075	30.6792	63.6593	12.425	2018-04-14-10-52-18.041	Sat	104
OS4-35	2.35	28.0424	65.8996	12.85	2018-04-14-10-52-32.540	Sat	104
OS4-35	2.525	26.7896	67.6437	10.85	2018-04-14-10-52-47.741	Sat	104
OS4-35	2.4	22.3717	53.6922	17.275	2018-04-14-10-53-01.116	Sat	104
OS4-35	2.4	22.9826	55.1582	19.775	2018-04-14-10-53-20.791	Sat	104
OS4-35	2.125	26.404	56.1085	8.30001	2018-04-14-10-53-42.966	Sat	104
OS4-35	2	22.8943	45.7886	12.15	2018-04-14-10-53-53.391	Sat	104
OS4-35	2.4	25.1903	60.4567	10.975	2018-04-14-10-54-07.541	Sat	104
OS4-35	2.35	26.1069	61.3512	20150	2018-04-14-10-54-20.916	Sat	104
OS4-35	2.417	23.5359	56.8863	7.45801	2018-04-14-16-30-13.301	Sat	104
OS4-35	1.775	26.2613	46.6138	7.94999	2018-04-14-16-30-23.176	Sat	104
OS4-35	2.15	20.1831	43.3938	14.575	2018-04-14-16-30-32.901	Sat	104
OS4-35	2.15	22.572	48.5298	17.95	2018-04-14-16-30-49.626	Sat	104
OS4-35	2.229	22.9459	51.1465	9.421	2018-04-14-16-31-09.726	Sat	104
OS4-35	1.65	26.2908	43.3798	14.35	2018-04-14-16-31-21.376	Sat	104
OS4-35	1.95	21.6721	42.2606	12.825	2018-04-14-16-31-37.376	Sat	104
OS4-35	1.775	21.4983	38.1595	14.75	2018-04-14-16-31-52.151	Sat	104
OS4-35	1.85	20.4462	37.8254	12.325	2018-04-14-16-32-08.676	Sat	104
OS4-35	2.375	16.9941	40.3609	18.075	2018-04-14-16-32-22.851	Sat	104
OS4-35	2.675	15.9267	42.6039	5.75	2018-04-14-16-32-43.301	Sat	104
OS4-35	2.55	16.9908	43.3266	7685.62	2018-04-14-16-32-51.726	Sat	104
OS4-35	2.025	21.7455	44.0346	5.99999	2018-04-14-18-40-59.896	Sat	104
OS4-35	2.1	19.9185	41.8288	5.75001	2018-04-14-18-41-07.920	Sat	104
OS4-35	2.3	22.5313	51.822	8.825	2018-04-14-18-41-15.771	Sat	104
OS4-35	2.7	21.9472	59.2575	9.776	2018-04-14-18-41-26.896	Sat	104
OS4-35	3.149	20.3096	63.955	12.15	2018-04-14-18-41-39.372	Sat	104
OS4-35	3	17.2241	51.6722	13.3	2018-04-14-18-41-54.671	Sat	104
OS4-35	3.05	17.7023	53.9919	11.05	2018-04-14-18-42-10.970	Sat	104
OS4-35	2.475	19.5775	48.4542	13.825	2018-04-14-18-42-25.071	Sat	104
OS4-35	2.85	14.9339	42.5616	14.9	2018-04-14-18-42-41.371	Sat	104
OS4-35	2.653	19.4364	51.5648	14.022	2018-04-14-18-42-59.120	Sat	104
OS4-35	2.575	18.7133	48.1866	9.675	2018-04-14-18-43-15.796	Sat	104
OS4-35	3.075	14.1052	43.3735	54256.1	2018-04-14-18-43-28.046	Sat	104
OS4-35	2.45	20.7514	50.841	2.525	2018-04-15-09-47-47.216	Sun	105
OS4-35	1.05	38.4967	40.4215	16	2018-04-15-09-47-52.191	Sun	105
OS4-35	1.452	29.1754	42.3627	13.698	2018-04-15-09-48-09.241	Sun	105
OS4-35	2.1	20.5894	43.2377	25.025	2018-04-15-09-48-24.391	Sun	105
OS4-35	1.3	31.1458	40.4895	4.12501	2018-04-15-09-48-51.515	Sun	105
OS4-35	1.125	40.8897	46.0009	15.375	2018-04-15-09-48-56.941	Sun	105
OS4-35	1.975	27.4295	54.1733	14.45	2018-04-15-09-49-13.441	Sun	105
OS4-35	2.525	20.5141	51.7981	18.325	2018-04-15-09-49-29.866	Sun	105
OS4-35	2.425	19.3717	46.9765	13.875	2018-04-15-09-49-50.716	Sun	105
OS4-35	2.55	22.8657	58.3076	14.05	2018-04-15-09-50-07.016	Sun	105
OS4-35	2.3	21.4286	49.2857	27.225	2018-04-15-09-50-23.616	Sun	105
OS4-35	2.225	21.7998	48.5046	17.35	2018-04-15-09-50-53.140	Sun	105
OS4-35	2.775	17.4923	48.5411	23.775	2018-04-15-09-51-12.715	Sun	105
OS4-35	2.425	19.5022	47.2929	19.05	2018-04-15-09-51-39.266	Sun	105
OS4-35	2.1	17.4544	36.6542	14.9	2018-04-15-09-52-00.741	Sun	105
OS4-35	2.475	18.4599	45.6882	15.425	2018-04-15-09-52-17.741	Sun	105
OS4-35	2.175	20.0931	43.7026	5.875	2018-04-15-09-52-35.641	Sun	105
OS4-35	1.475	22.7791	33.5992	4361.3	2018-04-15-09-52-43.691	Sun	105
OS4-35	3.45	23.7574	81.9631	2.925	2018-04-15-11-05-26.462	Sun	105
OS4-35	2.125	19.8172	42.1116	6.85	2018-04-15-11-05-32.837	Sun	105
OS4-35	3.025	24.2713	73.4206	9.675	2018-04-15-11-05-41.812	Sun	105
OS4-35	2.625	21.8236	57.2869	7.8	2018-04-15-11-05-54.512	Sun	105
OS4-35	2.8	22.2063	62.1775	13.875	2018-04-15-11-06-04.937	Sun	105
OS4-35	2.55	21.4165	54.612	15.9	2018-04-15-11-06-21.612	Sun	105
OS4-35	2.15	25.9516	55.796	14.425	2018-04-15-11-06-40.062	Sun	105
OS4-35	2.151	24.7919	53.3273	12.799	2018-04-15-11-06-56.637	Sun	105
OS4-35	2	25.0893	50.1786	15.55	2018-04-15-11-07-11.587	Sun	105
OS4-35	2.45	28.5992	70.068	20.925	2018-04-15-11-07-29.137	Sun	105
OS4-35	2.7	24.0733	64.9979	11.631	2018-04-15-11-07-52.512	Sun	105
OS4-35	2.569	25.1345	64.5706	20	2018-04-15-11-08-06.843	Sun	105
OS4-35	2.875	19.3119	55.5218	23.925	2018-04-15-11-08-29.412	Sun	105
OS4-35	2.85	25.2372	71.926	13.75	2018-04-15-11-08-56.212	Sun	105
OS4-35	2.75	22.0748	60.7058	6.025	2018-04-15-11-09-12.812	Sun	105
OS4-35	2.175	22.2889	48.4783	22810.5	2018-04-15-11-09-21.587	Sun	105
OS4-35	2.344	26.2774	61.5943	4.89999	2018-04-15-17-29-34.235	Sun	105
OS4-35	1.625	31.8878	51.8178	9.675	2018-04-15-17-29-41.479	Sun	105
OS4-35	2.5	26.7523	66.8808	19.2	2018-04-15-17-29-52.779	Sun	105
OS4-35	1.725	26.2738	45.3222	6.35	2018-04-15-17-30-14.479	Sun	105
OS4-35	1.731	27.4989	47.6006	16.344	2018-04-15-17-30-22.554	Sun	105
OS4-35	2.175	25.4417	55.3357	17.275	2018-04-15-17-30-40.629	Sun	105
OS4-35	1.975	25.1179	49.6079	32.625	2018-04-15-17-31-00.079	Sun	105
OS4-35	1.675	25.9082	43.3962	19.8	2018-04-15-17-31-34.679	Sun	105
OS4-35	2.425	20.8624	50.5913	25.5	2018-04-15-17-31-56.154	Sun	105
OS4-35	2.425	23.3833	56.7044	7.225	2018-04-15-17-32-24.079	Sun	105
OS4-35	2.05	25.0208	51.2927	11.75	2018-04-15-17-32-33.729	Sun	105
OS4-35	2.325	34.8197	80.9558	5201.95	2018-04-15-17-32-47.529	Sun	105
OS4-35	1.62	24.7905	40.1606	3.901	2018-04-15-18-59-31.804	Sun	105
OS4-35	1.907	25.0379	47.7474	6.50001	2018-04-15-18-59-37.325	Sun	105
OS4-35	2	27.1657	54.3313	14.65	2018-04-15-18-59-45.732	Sun	105
OS4-35	2.625	23.8133	62.5099	5.85	2018-04-15-19-00-02.382	Sun	105
OS4-35	2.15	24.6512	53.0002	9.63099	2018-04-15-19-00-10.857	Sun	105
OS4-35	2.069	23.7072	49.0502	7.37501	2018-04-15-19-00-22.638	Sun	105
OS4-35	2.475	26.301	65.095	20.2	2018-04-15-19-00-32.082	Sun	105
OS4-35	2	22.8099	45.6198	10.6	2018-04-15-19-00-54.757	Sun	105
OS4-35	2.225	22.7557	50.6313	19.33	2018-04-15-19-01-07.357	Sun	105
OS4-35	2.17	24.7833	53.7797	17.1	2018-04-15-19-01-28.912	Sun	105
OS4-35	2.35	25.0375	58.8382	6.72499	2018-04-15-19-01-48.182	Sun	105
OS4-35	1.675	29.2561	49.004	7757.19	2018-04-15-19-01-57.257	Sun	105
OS4-35	3.525	20.2961	71.5437	5.7	2018-04-15-21-11-16.126	Sun	105
OS4-35	2.4	23.6715	56.8116	9.175	2018-04-15-21-11-25.351	Sun	105
OS4-35	2.3	25.3714	58.3543	12.3	2018-04-15-21-11-36.926	Sun	105
OS4-35	2.25	24.4801	55.0802	15.55	2018-04-15-21-11-51.526	Sun	105
OS4-35	2.2	23.6975	52.1345	20.275	2018-04-15-21-12-09.326	Sun	105
OS4-35	1.575	29.1835	45.964	17.65	2018-04-15-21-12-31.801	Sun	105
OS4-35	2.25	21.0463	47.3541	17.475	2018-04-15-21-12-51.026	Sun	105
OS4-35	1.4	26.2585	36.7618	9.075	2018-04-15-21-13-10.751	Sun	105
OS4-35	1.634	25.5086	41.681	11.116	2018-04-15-21-13-21.226	Sun	105
OS4-35	2	27.1819	54.3639	15.05	2018-04-15-21-13-33.976	Sun	105
OS4-35	2.325	25.2171	58.6297	15.1	2018-04-15-21-13-51.026	Sun	105
OS4-35	2	33.1252	66.2505	7.775	2018-04-15-21-14-08.451	Sun	105
OS4-35	1.875	26.9654	50.5602	13.725	2018-04-15-21-14-18.226	Sun	105
OS4-35	1.4	44.9022	62.863	5356.7	2018-04-15-21-14-33.826	Sun	105
OS4-35	3.935	53.6189	210.99	4.9	2018-04-15-22-43-51.922	Sun	105
OS4-35	6.227	47.973	298.728	2.198	2018-04-15-22-44-00.757	Sun	105
OS4-35	0.875	56.7761	49.6791	2.275	2018-04-15-22-44-09.182	Sun	105
OS4-35	7.05	50.0018	352.513	7.65	2018-04-15-22-44-12.332	Sun	105
OS4-35	5.4	42.9733	232.056	13.175	2018-04-15-22-44-27.032	Sun	105
OS4-35	3.85	42.4035	163.254	16.558	2018-04-15-22-44-45.606	Sun	105
OS4-35	3.742	42.9197	160.606	16.05	2018-04-15-22-45-06.015	Sun	105
OS4-35	4.425	48.0222	212.498	17.85	2018-04-15-22-45-25.807	Sun	105
OS4-35	4.675	43.4426	203.094	15.3	2018-04-15-22-45-48.081	Sun	105
OS4-35	2.95	43.6557	128.784	13.904	2018-04-15-22-46-08.057	Sun	105
OS4-35	3.496	38.5096	134.63	16.925	2018-04-15-22-46-24.910	Sun	105
OS4-35	2.65	39.4799	104.622	16.175	2018-04-15-22-46-45.331	Sun	105
OS4-35	2.275	35.1967	80.0726	18.675	2018-04-15-22-47-04.157	Sun	105
OS4-35	1.875	27.1626	50.9298	15.95	2018-04-15-22-47-25.106	Sun	105
OS4-35	2.475	27.4733	67.9965	6.47501	2018-04-15-22-47-42.931	Sun	105
OS4-35	1.525	43.3186	66.0609	57378.9	2018-04-15-22-47-51.882	Sun	105
OS4-35	2.15	20.5061	44.0881	21.45	2018-04-16-14-44-12.271	Mon	106
OS4-35	1.875	27.4695	51.5054	16.596	2018-04-16-14-44-35.871	Mon	106
OS4-35	1.454	24.8609	36.1477	25.925	2018-04-16-14-44-54.342	Mon	106
OS4-35	1.7	22.3461	37.9884	11.125	2018-04-16-14-45-21.721	Mon	106
OS4-35	2.025	22.4008	45.3615	20.8	2018-04-16-14-45-34.546	Mon	106
OS4-35	2.125	21.1294	44.9	48	2018-04-16-14-45-57.371	Mon	106
OS4-35	2.25	25.3255	56.9825	6.25	2018-04-16-14-46-47.496	Mon	106
OS4-35	1.616	23.2225	37.5276	15.184	2018-04-16-14-46-55.996	Mon	106
OS4-35	2.312	21.1361	48.8667	24.013	2018-04-16-14-47-12.796	Mon	106
OS4-35	2.075	19.1344	39.7038	7.97499	2018-04-16-14-47-39.121	Mon	106
OS4-35	2	19.1955	38.391	11422.4	2018-04-16-14-47-49.171	Mon	106
OS4-35	2.15	26.0022	55.9047	14.85	2018-04-16-17-58-13.618	Mon	106
OS4-35	2.25	24.7786	55.7519	22.25	2018-04-16-17-58-30.618	Mon	106
OS4-35	2	23.1639	46.3277	4.575	2018-04-16-17-58-55.119	Mon	106
OS4-35	1.9	24.833	47.1827	8.525	2018-04-16-17-59-01.694	Mon	106
OS4-35	1.575	27.0124	42.5445	21105.9	2018-04-16-17-59-12.119	Mon	106
OS4-35	1.7	27.3759	46.5391	14.85	2018-04-16-23-50-59.601	Mon	106
OS4-35	1.875	27.393	51.3619	8.47499	2018-04-16-23-51-16.151	Mon	106
OS4-35	1.925	24.4825	47.1288	8.75	2018-04-16-23-51-26.500	Mon	106
OS4-35	2.375	22.3648	53.1165	11.45	2018-04-16-23-51-37.176	Mon	106
OS4-35	2.1	23.7299	49.8327	10.053	2018-04-16-23-51-51.001	Mon	106
OS4-35	2.272	23.7969	54.0667	16.251	2018-04-16-23-52-03.153	Mon	106
OS4-35	2.199	25.8262	56.7917	16.025	2018-04-16-23-52-21.677	Mon	106
OS4-35	2.6	19.4992	50.6979	19.85	2018-04-16-23-52-39.901	Mon	106
OS4-35	2.325	23.3345	54.2527	10.875	2018-04-16-23-53-02.351	Mon	106
OS4-35	1.925	23.3092	44.8701	27.65	2018-04-16-23-53-15.551	Mon	106
OS4-35	1.925	25.8611	49.7826	9.69999	2018-04-16-23-53-45.126	Mon	106
OS4-35	2	22.7503	45.5005	8.75	2018-04-16-23-53-56.750	Mon	106
OS4-35	1.675	28.1735	47.1906	16762.9	2018-04-16-23-54-07.501	Mon	106
OS4-35	1.9	24.7755	47.0735	28.225	2018-04-17-04-33-32.118	Tue	107
OS4-35	1.925	27.295	52.5428	14.825	2018-04-17-04-34-02.243	Tue	107
OS4-35	2.13	24.2008	51.5476	21.245	2018-04-17-04-34-18.993	Tue	107
OS4-35	2.1	27.4691	57.6851	28.525	2018-04-17-04-34-42.368	Tue	107
OS4-35	2.3	26.636	61.2628	16.775	2018-04-17-04-35-12.993	Tue	107
OS4-35	2.175	24.0361	52.2786	16.625	2018-04-17-04-35-32.067	Tue	107
OS4-35	2.175	21.5605	46.8941	13.025	2018-04-17-04-35-50.868	Tue	107
OS4-35	2.225	21.0299	46.7916	11.525	2018-04-17-04-36-06.068	Tue	107
OS4-35	2.45	21.5062	52.6901	13.55	2018-04-17-04-36-19.818	Tue	107
OS4-35	2.2	19.1963	42.2319	7.22499	2018-04-17-04-36-35.818	Tue	107
OS4-35	1.4	46.0402	64.4562	31840.7	2018-04-17-04-36-45.242	Tue	107
OS4-35	0.725	54.9188	39.8161	18.478	2018-04-17-13-27-27.339	Tue	107
OS4-35	2.072	20.4655	42.4044	17.95	2018-04-17-13-27-46.542	Tue	107
OS4-35	2.125	25.5216	54.2334	21.95	2018-04-17-13-28-06.564	Tue	107
OS4-35	2.025	22.4495	45.4602	23.525	2018-04-17-13-28-30.639	Tue	107
OS4-35	2.1	25.1519	52.819	28.15	2018-04-17-13-28-56.189	Tue	107
OS4-35	2.125	24.2433	51.517	16.134	2018-04-17-13-29-26.439	Tue	107
OS4-35	2.291	23.5451	53.9417	13.525	2018-04-17-13-29-44.698	Tue	107
OS4-35	2.5	22.3254	55.8134	18.425	2018-04-17-13-30-00.514	Tue	107
OS4-35	2.675	19.3146	51.6666	14.6	2018-04-17-13-30-21.439	Tue	107
OS4-35	2.1	18.6154	39.0922	14.45	2018-04-17-13-30-38.714	Tue	107
OS4-35	2.31	20.3792	47.0759	9.76501	2018-04-17-13-30-55.263	Tue	107
OS4-35	2.2	21.3286	46.923	17161.2	2018-04-17-13-31-07.339	Tue	107
OS4-35	2.575	20.5738	52.9775	6.90001	2018-04-17-18-17-10.700	Tue	107
OS4-35	2.475	24.6426	60.9905	11.375	2018-04-17-18-17-20.175	Tue	107
OS4-35	2.3	27.9766	64.3461	13.7	2018-04-17-18-17-34.025	Tue	107
OS4-35	2.325	25.0622	58.2695	16.7	2018-04-17-18-17-50.025	Tue	107
OS4-35	2.225	25.4476	56.621	18.225	2018-04-17-18-18-09.050	Tue	107
OS4-35	2.325	25.8362	60.0691	12.55	2018-04-17-18-18-29.500	Tue	107
OS4-35	2.05	27.6271	56.6356	15.75	2018-04-17-18-18-44.375	Tue	107
OS4-35	2.5	23.3034	58.2584	13.8	2018-04-17-18-19-02.175	Tue	107
OS4-35	2.175	22.893	49.7924	22.6	2018-04-17-18-19-18.475	Tue	107
OS4-35	2.075	27.5735	57.2149	9.7	2018-04-17-18-19-43.250	Tue	107
OS4-35	1.925	21.5659	41.5143	16.85	2018-04-17-18-19-55.025	Tue	107
OS4-35	2.175	32.3774	70.4208	4.15001	2018-04-17-18-20-13.800	Tue	107
OS4-35	1.375	45.5026	62.566	15228	2018-04-17-18-20-20.125	Tue	107
OS4-35	2.5	21.8326	54.5814	12.1	2018-04-17-22-34-09.514	Tue	107
OS4-35	1.675	24.8803	41.6746	6.275	2018-04-17-22-34-24.114	Tue	107
OS4-35	1.9	26.265	49.9035	18.65	2018-04-17-22-34-32.064	Tue	107
OS4-35	1.175	31.0666	36.5033	17.7	2018-04-17-22-34-52.614	Tue	107
OS4-35	1.855	28.8414	53.5009	3.37	2018-04-17-22-35-11.489	Tue	107
OS4-35	1.95	25.0021	48.754	65.525	2018-04-17-22-35-16.714	Tue	107
OS4-35	1.7	27.8457	47.3376	11.4	2018-04-17-22-36-24.189	Tue	107
OS4-35	2	23.0857	46.1714	19.725	2018-04-17-22-36-37.289	Tue	107
OS4-35	1.95	24.66	48.087	11.375	2018-04-17-22-36-59.014	Tue	107
OS4-35	1.816	20.4305	37.1017	14.134	2018-04-17-22-37-12.339	Tue	107
OS4-35	2	19.4585	38.9171	9.475	2018-04-17-22-37-28.289	Tue	107
OS4-35	1.7	22.625	38.4625	11.275	2018-04-17-22-37-39.764	Tue	107
OS4-35	1.475	28.7624	42.4245	8744.32	2018-04-17-22-37-52.739	Tue	107
OS4-35	1.424	24.3406	34.661	7.225	2018-04-18-01-03-38.530	Wed	108
OS4-35	1.475	24.9126	36.746	7.552	2018-04-18-01-03-47.179	Wed	108
OS4-35	1.498	22.9642	34.4004	5.125	2018-04-18-01-03-56.206	Wed	108
OS4-35	1.875	20.4439	38.3323	7.6	2018-04-18-01-04-02.829	Wed	108
OS4-35	1.75	21.371	37.3992	6.312	2018-04-18-01-04-12.304	Wed	108
OS4-35	1.508	25.451	38.38	4.666	2018-04-18-01-04-20.366	Wed	108
OS4-35	1.739	21.9044	38.0918	14.93	2018-04-18-01-04-26.540	Wed	108
OS4-35	1.845	23.2101	42.8227	6.475	2018-04-18-01-04-43.209	Wed	108
OS4-35	1.625	18.7685	30.4988	8.8	2018-04-18-01-04-51.529	Wed	108
OS4-35	1.855	23.6204	43.8158	9.17	2018-04-18-01-05-01.954	Wed	108
OS4-35	1.725	21.1516	36.4865	8.5	2018-04-18-01-05-12.979	Wed	108
OS4-35	1.825	18.4804	33.7268	12.15	2018-04-18-01-05-23.204	Wed	108
OS4-35	2.175	21.2961	46.3191	12.1	2018-04-18-01-05-37.179	Wed	108
OS4-35	1.725	22.4402	38.7094	12.875	2018-04-18-01-05-51.453	Wed	108
OS4-35	1.925	20.6271	39.7072	6.125	2018-04-18-01-06-06.054	Wed	108
OS4-35	1.3	20.5223	26.6789	24159.2	2018-04-18-01-06-14.104	Wed	108
OS4-35	2.725	16.5157	45.0052	10.25	2018-04-18-07-48-54.621	Wed	108
OS4-35	1.2	24.206	29.0471	9.375	2018-04-18-07-49-07.596	Wed	108
OS4-35	1.5	20.9214	31.382	17.325	2018-04-18-07-49-18.171	Wed	108
OS4-35	1.975	20.8528	41.1843	8.125	2018-04-18-07-49-36.996	Wed	108
OS4-35	1.5	23.1714	34.7571	15.925	2018-04-18-07-49-47.096	Wed	108
OS4-35	1.6	20.3127	32.5003	39.25	2018-04-18-07-50-04.521	Wed	108
OS4-35	1.7	27.4549	46.6733	23.875	2018-04-18-07-50-45.371	Wed	108
OS4-35	1.775	21.241	37.7028	15.825	2018-04-18-07-51-10.946	Wed	108
OS4-35	1.9	22.0358	41.8679	8.925	2018-04-18-07-51-28.546	Wed	108
OS4-35	1.575	18.0127	28.3701	15.35	2018-04-18-07-51-39.371	Wed	108
OS4-35	1.6	21.2918	34.0668	15.05	2018-04-18-07-51-56.296	Wed	108
OS4-35	1.45	19.9056	28.8632	14.925	2018-04-18-07-52-12.946	Wed	108
OS4-35	1.775	16.449	29.1971	8.077	2018-04-18-07-52-29.321	Wed	108
OS4-35	1.248	17.4172	21.7366	6.175	2018-04-18-07-52-39.173	Wed	108
OS4-35	1.65	16.1596	26.6633	52725.7	2018-04-18-07-52-46.596	Wed	108
OS4-35	3.098	16.2304	50.2819	7.26901	2018-04-18-22-31-33.899	Wed	108
OS4-35	2.138	19.7948	42.3213	7.2	2018-04-18-22-31-44.267	Wed	108
OS4-35	2.475	18.853	46.6611	9.05	2018-04-18-22-31-53.605	Wed	108
OS4-35	2.225	20.74	46.1465	6.27499	2018-04-18-22-32-05.130	Wed	108
OS4-35	2.4	20.6774	49.6259	8.97501	2018-04-18-22-32-13.629	Wed	108
OS4-35	2.775	19.2129	53.3158	15.325	2018-04-18-22-32-25.005	Wed	108
OS4-35	2.4	16.7263	40.143	10.15	2018-04-18-22-32-43.105	Wed	108
OS4-35	1.9	23.5818	44.8053	16.9	2018-04-18-22-32-55.654	Wed	108
OS4-35	2.325	16.7589	38.9644	13	2018-04-18-22-33-14.454	Wed	108
OS4-35	2.025	19.2075	38.8953	19.775	2018-04-18-22-33-29.779	Wed	108
OS4-35	2.75	17.126	47.0965	13.275	2018-04-18-22-33-51.580	Wed	108
OS4-35	1.925	19.9878	38.4765	9.625	2018-04-18-22-34-07.604	Wed	108
OS4-35	1.9	20.8387	39.5936	10.325	2018-04-18-22-34-19.154	Wed	108
OS4-35	1.95	22.9541	44.7605	NaN	2018-04-18-22-34-31.379	Wed	108
OS4-37	1.4	31.708	44.3912	11.225	2018-04-12-13-52-39.582	Thu	102
OS4-37	0.8	60.3268	48.2614	10.475	2018-04-12-13-52-52.207	Thu	102
OS4-37	0.849	50.0895	42.526	18.551	2018-04-12-13-53-03.482	Thu	102
OS4-37	1	48.4939	48.4939	12.8	2018-04-12-13-53-22.882	Thu	102
OS4-37	0.875	46.9736	41.1019	14.375	2018-04-12-13-53-36.682	Thu	102
OS4-37	0.975	50.5947	49.3299	18.1	2018-04-12-13-53-51.932	Thu	102
OS4-37	0.824	49.3647	40.6765	11.051	2018-04-12-13-54-11.007	Thu	102
OS4-37	0.85	59.0671	50.207	14.75	2018-04-12-13-54-22.882	Thu	102
OS4-37	0.875	62.1505	54.3816	31.685	2018-04-12-13-54-38.482	Thu	102
OS4-37	0.84	69.8822	58.701	10.625	2018-04-12-13-55-11.042	Thu	102
OS4-37	0.925	66.7375	61.7322	19.275	2018-04-12-13-55-22.507	Thu	102
OS4-37	1.05	49.1422	51.5993	6.625	2018-04-12-13-55-42.707	Thu	102
OS4-37	0.925	57.3703	53.0675	15.3	2018-04-12-13-55-50.382	Thu	102
OS4-37	0.7	69.5255	48.6678	7.07501	2018-04-12-13-56-06.607	Thu	102
OS4-37	0.775	63.2725	49.0362	7.45	2018-04-12-13-56-14.382	Thu	102
OS4-37	0.85	64.7788	55.062	13.5	2018-04-12-13-56-22.607	Thu	102
OS4-37	0.775	67.2308	52.1039	11.325	2018-04-12-13-56-36.957	Thu	102
OS4-37	0.825	66.1075	54.5387	9.42501	2018-04-12-13-56-49.057	Thu	102
OS4-37	0.8	63.598	50.8784	11.95	2018-04-12-13-56-59.307	Thu	102
OS4-37	0.775	68.0551	52.7427	5.825	2018-04-12-13-57-12.057	Thu	102
OS4-37	0.825	67.7333	55.88	22.05	2018-04-12-13-57-18.657	Thu	102
OS4-37	0.75	67.329	50.4967	2736.78	2018-04-12-13-57-41.532	Thu	102
OS4-37	0.975	58.4451	56.984	7.35	2018-04-12-14-43-19.057	Thu	102
OS4-37	1.1	43.1908	47.5099	10.475	2018-04-12-14-43-27.382	Thu	102
OS4-37	1.05	54.1352	56.8419	24.425	2018-04-12-14-43-38.957	Thu	102
OS4-37	0.975	47.3778	46.1934	15.45	2018-04-12-14-44-04.432	Thu	102
OS4-37	1	51.2063	51.2063	11.65	2018-04-12-14-44-20.857	Thu	102
OS4-37	1.05	49.2363	51.6981	34.535	2018-04-12-14-44-33.507	Thu	102
OS4-37	0.99	58.1568	57.5752	31.95	2018-04-12-14-45-09.092	Thu	102
OS4-37	1	57.2604	57.2604	14.4	2018-04-12-14-45-42.032	Thu	102
OS4-37	0.975	56.7761	55.3567	20.2	2018-04-12-14-45-57.432	Thu	102
OS4-37	0.95	58.9078	55.9624	12.725	2018-04-12-14-46-18.607	Thu	102
OS4-37	0.952	54.8962	52.2612	22.698	2018-04-12-14-46-32.281	Thu	102
OS4-37	0.85	61.0089	51.8576	10.85	2018-04-12-14-46-55.932	Thu	102
OS4-37	0.8	56.3867	45.1093	22.875	2018-04-12-14-47-07.632	Thu	102
OS4-37	0.825	65.2403	53.8232	5.09999	2018-04-12-14-47-31.307	Thu	102
OS4-37	0.902	63.2134	57.0185	17.173	2018-04-12-14-47-37.232	Thu	102
OS4-37	0.85	66.8349	56.8096	31.025	2018-04-12-14-47-55.307	Thu	102
OS4-37	0.925	58.653	54.254	8359.18	2018-04-12-14-48-27.182	Thu	102
OS4-37	0.95	62.0039	58.9037	4.755	2018-04-12-17-07-47.288	Thu	102
OS4-37	0.87	40.9099	35.5916	6.206	2018-04-12-17-07-52.993	Thu	102
OS4-37	0.803	66.543	53.434	10.641	2018-04-12-17-08-00.069	Thu	102
OS4-37	0.9	56.2537	50.6284	15.45	2018-04-12-17-08-11.513	Thu	102
OS4-37	0.85	55.1422	46.8709	11.175	2018-04-12-17-08-27.863	Thu	102
OS4-37	0.775	65.0924	50.4466	15.8	2018-04-12-17-08-39.888	Thu	102
OS4-37	0.78	65.1617	50.8261	15.845	2018-04-12-17-08-56.463	Thu	102
OS4-37	0.75	71.0147	53.261	9.35001	2018-04-12-17-09-13.088	Thu	102
OS4-37	0.7	68.8212	48.1748	25.077	2018-04-12-17-09-23.188	Thu	102
OS4-37	0.848	62.3265	52.8529	32.725	2018-04-12-17-09-48.965	Thu	102
OS4-37	0.75	65.3278	48.9958	13.575	2018-04-12-17-10-22.538	Thu	102
OS4-37	0.775	64.1922	49.749	22.45	2018-04-12-17-10-36.863	Thu	102
OS4-37	0.691	66.947	46.2604	21.088	2018-04-12-17-11-00.088	Thu	102
OS4-37	0.802	67.3351	54.0027	14.494	2018-04-12-17-11-21.867	Thu	102
OS4-37	0.7	73.5177	51.4624	14.65	2018-04-12-17-11-37.163	Thu	102
OS4-37	0.725	66.8378	48.4574	14.65	2018-04-12-17-11-52.513	Thu	102
OS4-37	0.825	59.6435	49.2059	53101	2018-04-12-17-12-07.888	Thu	102
OS4-37	1.6	29.9584	47.9334	10.075	2018-04-13-07-57-09.687	Fri	103
OS4-37	0.8	60.3969	48.3175	11.675	2018-04-13-07-57-21.362	Fri	103
OS4-37	1.025	46.8774	48.0493	12.225	2018-04-13-07-57-33.837	Fri	103
OS4-37	0.8	54.9462	43.957	22.25	2018-04-13-07-57-47.088	Fri	103
OS4-37	0.725	54.1802	39.2806	15.375	2018-04-13-07-58-10.138	Fri	103
OS4-37	0.8	50.7356	40.5885	12.775	2018-04-13-07-58-26.238	Fri	103
OS4-37	0.75	57.5652	43.1739	49.475	2018-04-13-07-58-39.812	Fri	103
OS4-37	0.8	54.1919	43.3535	36.045	2018-04-13-07-59-30.038	Fri	103
OS4-37	0.705	49.1188	34.6287	18.125	2018-04-13-08-00-06.883	Fri	103
OS4-37	0.634	43.4494	27.547	27.316	2018-04-13-08-00-25.713	Fri	103
OS4-37	0.55	67.2208	36.9714	15.075	2018-04-13-08-00-53.663	Fri	103
OS4-37	0.625	62.8375	39.2734	23.775	2018-04-13-08-01-09.288	Fri	103
OS4-37	0.65	57.0376	37.0745	42.525	2018-04-13-08-01-33.688	Fri	103
OS4-37	0.65	55.4154	36.02	39.125	2018-04-13-08-02-16.863	Fri	103
OS4-37	0.7	55.4741	38.8319	19.15	2018-04-13-08-02-56.637	Fri	103
OS4-37	0.6	63.4488	38.0693	28.15	2018-04-13-08-03-16.487	Fri	103
OS4-37	0.75	54.658	40.9935	10.05	2018-04-13-08-03-45.238	Fri	103
OS4-37	1.119	43.9681	49.2003	29626.2	2018-04-13-08-03-56.038	Fri	103
OS4-37	0.85	65.6053	55.7645	16.775	2018-04-13-16-17-43.353	Fri	103
OS4-37	0.725	70.6481	51.2199	13.425	2018-04-13-16-18-00.978	Fri	103
OS4-37	0.7	65.9351	46.1546	7.725	2018-04-13-16-18-15.128	Fri	103
OS4-37	1.325	46.7586	61.9551	15.725	2018-04-13-16-18-23.553	Fri	103
OS4-37	0.775	55.7497	43.206	15.225	2018-04-13-16-18-40.603	Fri	103
OS4-37	0.85	66.8517	56.8239	22.925	2018-04-13-16-18-56.603	Fri	103
OS4-37	0.701	69.1538	48.4768	25.649	2018-04-13-16-19-20.378	Fri	103
OS4-37	0.75	72.1296	54.0972	18.45	2018-04-13-16-19-46.728	Fri	103
OS4-37	0.775	63.0161	48.8374	13.425	2018-04-13-16-20-05.928	Fri	103
OS4-37	0.7	68.5425	47.9798	33.175	2018-04-13-16-20-20.128	Fri	103
OS4-37	0.75	67.0516	50.2887	662.744	2018-04-13-16-20-54.003	Fri	103
OS4-37	1.708	31.2801	53.4264	9.05001	2018-04-13-16-31-57.497	Fri	103
OS4-37	0.85	58.2439	49.5073	14.775	2018-04-13-16-32-08.255	Fri	103
OS4-37	1.2	34.0958	40.915	14.325	2018-04-13-16-32-23.880	Fri	103
OS4-37	0.9	47.9171	43.1254	24.775	2018-04-13-16-32-39.405	Fri	103
OS4-37	0.825	59.8964	49.4145	13.45	2018-04-13-16-33-05.080	Fri	103
OS4-37	0.7	59.3321	41.5325	25.55	2018-04-13-16-33-19.355	Fri	103
OS4-37	0.75	52.6931	39.5198	83.675	2018-04-13-16-33-45.605	Fri	103
OS4-37	0.975	57.1407	55.7122	72.15	2018-04-13-16-35-10.030	Fri	103
OS4-37	0.925	55.7784	51.595	18.3	2018-04-13-16-36-23.155	Fri	103
OS4-37	0.7	57.033	39.9231	45.2	2018-04-13-16-36-42.380	Fri	103
OS4-37	0.825	60.3938	49.8248	149.825	2018-04-13-16-37-28.280	Fri	103
OS4-37	0.6	72.99	43.794	682.523	2018-04-13-16-39-58.930	Fri	103
OS4-37	0.725	20.6009	14.9357	1.25001	2018-04-13-16-51-22.053	Fri	103
OS4-37	0.575	32.2956	18.57	6.3	2018-04-13-16-51-24.028	Fri	103
OS4-37	1.55	36.3336	56.3171	13.225	2018-04-13-16-51-30.903	Fri	103
OS4-37	0.95	48.8224	46.3813	7.65001	2018-04-13-16-51-45.678	Fri	103
OS4-37	0.85	57.4906	48.867	7.45	2018-04-13-16-51-54.278	Fri	103
OS4-37	0.975	43.0436	41.9675	12.925	2018-04-13-16-52-02.578	Fri	103
OS4-37	1.075	37.2621	40.0567	16.275	2018-04-13-16-52-16.478	Fri	103
OS4-37	0.875	42.6221	37.2944	6.975	2018-04-13-16-52-33.828	Fri	103
OS4-37	0.655	54.3662	35.6099	12.87	2018-04-13-16-52-41.678	Fri	103
OS4-37	0.9	48.7587	43.8828	15.7	2018-04-13-16-52-55.203	Fri	103
OS4-37	0.95	43.9802	41.7812	26.35	2018-04-13-16-53-11.803	Fri	103
OS4-37	0.85	53.7091	45.6527	16.85	2018-04-13-16-53-39.103	Fri	103
OS4-37	0.875	52.5436	45.9757	32.6	2018-04-13-16-53-56.803	Fri	103
OS4-37	0.9	51.7779	46.6001	18.35	2018-04-13-16-54-30.278	Fri	103
OS4-37	0.95	42.647	40.5146	15.325	2018-04-13-16-54-49.528	Fri	103
OS4-37	0.75	51.765	38.8238	16.7	2018-04-13-16-55-05.803	Fri	103
OS4-37	0.9	47.3126	42.5813	14.476	2018-04-13-16-55-23.253	Fri	103
OS4-37	0.774	63.5527	49.1898	7.50001	2018-04-13-16-55-38.629	Fri	103
OS4-37	0.75	61.3656	46.0242	17.45	2018-04-13-16-55-46.903	Fri	103
OS4-37	0.925	52.1816	48.268	14.55	2018-04-13-16-56-05.103	Fri	103
OS4-37	0.75	64.4425	48.3319	6.19999	2018-04-13-16-56-20.578	Fri	103
OS4-37	0.85	53.0387	45.0829	2663.63	2018-04-13-16-56-27.528	Fri	103
OS4-37	0.98	41.7568	40.9216	2.499	2018-04-13-17-40-52.003	Fri	103
OS4-37	1.575	31.0211	48.8582	10.975	2018-04-13-17-40-55.482	Fri	103
OS4-37	1.025	42.1806	43.2351	7.432	2018-04-13-17-41-08.032	Fri	103
OS4-37	0.893	41.6538	37.1968	9.425	2018-04-13-17-41-16.489	Fri	103
OS4-37	1.025	31.0111	31.7863	11.05	2018-04-13-17-41-26.807	Fri	103
OS4-37	1.075	38.1628	41.025	12.575	2018-04-13-17-41-38.882	Fri	103
OS4-37	0.875	44.5053	38.9421	14.95	2018-04-13-17-41-52.532	Fri	103
OS4-37	0.775	47.6171	36.9033	13.15	2018-04-13-17-42-08.357	Fri	103
OS4-37	1.125	37.6945	42.4063	15.675	2018-04-13-17-42-22.282	Fri	103
OS4-37	0.775	55.9162	43.335	22.05	2018-04-13-17-42-39.082	Fri	103
OS4-37	0.875	54.2857	47.5	8.575	2018-04-13-17-43-01.907	Fri	103
OS4-37	0.9	51.9298	46.7368	12.35	2018-04-13-17-43-11.357	Fri	103
OS4-37	0.9	51.7764	46.5988	9.35	2018-04-13-17-43-24.607	Fri	103
OS4-37	0.9	52.9289	47.636	9.525	2018-04-13-17-43-34.857	Fri	103
OS4-37	0.95	53.5062	50.8309	8.925	2018-04-13-17-43-45.282	Fri	103
OS4-37	0.925	52.1799	48.2664	20.9	2018-04-13-17-43-55.157	Fri	103
OS4-37	0.85	66.293	56.3491	6.355	2018-04-13-17-44-16.982	Fri	103
OS4-37	0.87	59.8905	52.1047	9.12501	2018-04-13-17-44-24.187	Fri	103
OS4-37	0.7	67.8642	47.505	22.7	2018-04-13-17-44-34.182	Fri	103
OS4-37	0.725	64.5452	46.7953	18.175	2018-04-13-17-44-57.582	Fri	103
OS4-37	0.76	62.4961	47.497	7.515	2018-04-13-17-45-16.482	Fri	103
OS4-37	0.825	61.6924	50.8963	3541.05	2018-04-13-17-45-24.757	Fri	103
OS4-37	0.625	58.5235	36.5772	6.15501	2018-04-13-18-44-26.636	Fri	103
OS4-37	0.87	49.28	42.8736	6.47499	2018-04-13-18-44-33.416	Fri	103
OS4-37	0.75	55.604	41.703	7.425	2018-04-13-18-44-40.761	Fri	103
OS4-37	0.777	54.2035	42.1161	25.598	2018-04-13-18-44-48.936	Fri	103
OS4-37	0.925	52.3752	48.447	9.475	2018-04-13-18-45-15.311	Fri	103
OS4-37	0.825	49.7936	41.0797	10.825	2018-04-13-18-45-25.711	Fri	103
OS4-37	1.075	43.0469	46.2754	21.175	2018-04-13-18-45-37.361	Fri	103
OS4-37	0.8	63.0985	50.4788	8.125	2018-04-13-18-45-59.611	Fri	103
OS4-37	0.825	60.4248	49.8504	15.175	2018-04-13-18-46-08.536	Fri	103
OS4-37	0.775	58.4091	45.267	10.05	2018-04-13-18-46-24.536	Fri	103
OS4-37	1	47.3353	47.3353	13.65	2018-04-13-18-46-35.361	Fri	103
OS4-37	0.825	56.5461	46.6506	8.225	2018-04-13-18-46-50.011	Fri	103
OS4-37	0.85	53.6813	45.6291	11.175	2018-04-13-18-46-59.061	Fri	103
OS4-37	0.75	59.1183	44.3387	17.025	2018-04-13-18-47-11.086	Fri	103
OS4-37	0.75	59.3022	44.4767	7.775	2018-04-13-18-47-28.861	Fri	103
OS4-37	0.7	65.1991	45.6394	21.75	2018-04-13-18-47-37.386	Fri	103
OS4-37	0.8	60.7361	48.5888	15.325	2018-04-13-18-47-59.836	Fri	103
OS4-37	0.75	58.0013	43.501	12.625	2018-04-13-18-48-15.961	Fri	103
OS4-37	0.7	56.8227	39.7759	7.65	2018-04-13-18-48-29.336	Fri	103
OS4-37	0.775	56.9017	44.0988	5.025	2018-04-13-18-48-37.686	Fri	103
OS4-37	0.85	56.0783	47.6666	59182.8	2018-04-13-18-48-43.486	Fri	103
OS4-37	2.125	31.575	67.0969	15.25	2018-04-14-11-15-07.158	Sat	104
OS4-37	1	50.5137	50.5137	8.80001	2018-04-14-11-15-24.533	Sat	104
OS4-37	1.25	38.2132	47.7665	15.2	2018-04-14-11-15-34.334	Sat	104
OS4-37	0.9	46.5109	41.8598	9.77501	2018-04-14-11-15-50.783	Sat	104
OS4-37	1	45.1377	45.1377	10.725	2018-04-14-11-16-01.459	Sat	104
OS4-37	1.125	39.3146	44.2289	14.475	2018-04-14-11-16-13.183	Sat	104
OS4-37	1.025	44.1023	45.2048	12.35	2018-04-14-11-16-28.784	Sat	104
OS4-37	0.85	46.9922	39.9434	16.75	2018-04-14-11-16-42.159	Sat	104
OS4-37	0.879	53.2023	46.7648	13.646	2018-04-14-11-16-59.759	Sat	104
OS4-37	0.75	53.9749	40.4812	22.836	2018-04-14-11-17-14.283	Sat	104
OS4-37	0.689	60.9237	41.9764	22.05	2018-04-14-11-17-37.869	Sat	104
OS4-37	0.9	46.4679	41.8211	28.95	2018-04-14-11-18-00.609	Sat	104
OS4-37	1	47.7901	47.7901	38.6	2018-04-14-11-18-30.459	Sat	104
OS4-37	0.85	46.6233	39.6298	13.45	2018-04-14-11-19-10.058	Sat	104
OS4-37	0.9	47.4733	42.7259	75.525	2018-04-14-11-19-24.359	Sat	104
OS4-37	0.875	45.7744	40.0526	419.981	2018-04-14-11-20-40.784	Sat	104
OS4-37	1.175	33.7696	39.6792	9.067	2018-04-14-11-27-41.640	Sat	104
OS4-37	0.954	41.9915	40.0599	14.504	2018-04-14-11-27-51.882	Sat	104
OS4-37	0.9	54.8226	49.3404	25.25	2018-04-14-11-28-07.340	Sat	104
OS4-37	1	41.185	41.185	13.775	2018-04-14-11-28-33.490	Sat	104
OS4-37	1.1	31.7986	34.9785	19.355	2018-04-14-11-28-48.265	Sat	104
OS4-37	0.895	44.0339	39.4103	55.875	2018-04-14-11-29-08.720	Sat	104
OS4-37	1.025	41.7661	42.8103	12.1	2018-04-14-11-30-05.490	Sat	104
OS4-37	0.85	51.4774	43.7558	14.875	2018-04-14-11-30-18.615	Sat	104
OS4-37	1.1	43.0647	47.3712	33.525	2018-04-14-11-30-34.340	Sat	104
OS4-37	1.275	32.2464	41.1142	18.05	2018-04-14-11-31-08.965	Sat	104
OS4-37	1.075	39.3432	42.294	19.85	2018-04-14-11-31-28.290	Sat	104
OS4-37	1.025	44.3912	45.5009	53.275	2018-04-14-11-31-49.215	Sat	104
OS4-37	1.129	45.0197	50.8272	17.746	2018-04-14-11-32-43.515	Sat	104
OS4-37	0.925	49.5332	45.8182	27.025	2018-04-14-11-33-02.390	Sat	104
OS4-37	0.95	43.8477	41.6554	11.05	2018-04-14-11-33-30.340	Sat	104
OS4-37	0.7	45.6692	31.9685	1504.25	2018-04-14-11-33-42.340	Sat	104
OS4-37	2.1	21.1963	44.5122	9.375	2018-04-14-11-58-47.294	Sat	104
OS4-37	1.15	36.0293	41.4337	32.075	2018-04-14-11-58-58.769	Sat	104
OS4-37	1.15	36.5162	41.9936	13.925	2018-04-14-11-59-31.994	Sat	104
OS4-37	0.9	41.538	37.3842	52.525	2018-04-14-11-59-47.069	Sat	104
OS4-37	0.925	43.6067	40.3362	14.625	2018-04-14-12-00-40.494	Sat	104
OS4-37	0.95	44.0082	41.8078	29.7	2018-04-14-12-00-56.044	Sat	104
OS4-37	0.825	56.4501	46.5713	20.15	2018-04-14-12-01-26.694	Sat	104
OS4-37	0.825	46.4674	38.3356	11.65	2018-04-14-12-01-47.669	Sat	104
OS4-37	1.075	39.693	42.67	15.25	2018-04-14-12-02-00.144	Sat	104
OS4-37	1.075	39.2263	42.1683	26.45	2018-04-14-12-02-16.468	Sat	104
OS4-37	0.875	51.724	45.2585	20.15	2018-04-14-12-02-43.994	Sat	104
OS4-37	0.85	57.5629	48.9285	18.85	2018-04-14-12-03-05.019	Sat	104
OS4-37	1	43.0013	43.0013	26.925	2018-04-14-12-03-24.719	Sat	104
OS4-37	0.95	54.6547	51.9219	13.45	2018-04-14-12-03-52.644	Sat	104
OS4-37	0.975	47.9721	46.7728	11.875	2018-04-14-12-04-07.044	Sat	104
OS4-37	0.9	51.6234	46.4611	1642.17	2018-04-14-12-04-19.894	Sat	104
OS4-37	2.075	23.1408	48.0172	6.575	2018-04-14-12-31-42.969	Sat	104
OS4-37	1	41.4022	41.4022	9.075	2018-04-14-12-31-51.619	Sat	104
OS4-37	1.225	30.9056	37.8594	12.025	2018-04-14-12-32-01.694	Sat	104
OS4-37	1.73	21.8968	37.8815	15.27	2018-04-14-12-32-14.944	Sat	104
OS4-37	1.375	26.829	36.8899	16.125	2018-04-14-12-32-31.944	Sat	104
OS4-37	1.275	30.3653	38.7158	10.1	2018-04-14-12-32-49.443	Sat	104
OS4-37	0.975	35.9409	35.0423	13.825	2018-04-14-12-33-00.819	Sat	104
OS4-37	1.175	35.9705	42.2654	19.525	2018-04-14-12-33-15.619	Sat	104
OS4-37	0.825	41.5197	34.2537	15.425	2018-04-14-12-33-36.319	Sat	104
OS4-37	0.875	41.2213	36.0686	17.65	2018-04-14-12-33-52.569	Sat	104
OS4-37	0.8	44.3243	35.4594	15.45	2018-04-14-12-34-11.093	Sat	104
OS4-37	0.725	49.3222	35.7586	23.9	2018-04-14-12-34-27.344	Sat	104
OS4-37	0.8	46.9605	37.5684	15.4	2018-04-14-12-34-51.969	Sat	104
OS4-37	0.75	44.7582	33.5687	13.05	2018-04-14-12-35-08.169	Sat	104
OS4-37	0.675	47.9814	32.3874	32.95	2018-04-14-12-35-21.969	Sat	104
OS4-37	0.825	44.2922	36.5411	23.575	2018-04-14-12-35-55.594	Sat	104
OS4-37	0.725	56.0707	40.6512	19.9	2018-04-14-12-36-19.994	Sat	104
OS4-37	0.925	42.9642	39.7418	13.775	2018-04-14-12-36-40.619	Sat	104
OS4-37	0.85	56.9516	48.4088	16190.1	2018-04-14-12-36-55.318	Sat	104
OS4-37	1.25	37.6207	47.0258	12.15	2018-04-14-17-06-46.263	Sat	104
OS4-37	1.278	34.2474	43.7682	10.497	2018-04-14-17-06-59.663	Sat	104
OS4-37	1.05	46.5407	48.8677	10.6	2018-04-14-17-07-11.438	Sat	104
OS4-37	1.15	41.2572	47.4457	19.65	2018-04-14-17-07-23.088	Sat	104
OS4-37	1.125	46.3206	52.1107	14	2018-04-14-17-07-43.888	Sat	104
OS4-37	1.3	36.0777	46.901	20.025	2018-04-14-17-07-59.013	Sat	104
OS4-37	0.875	52.9179	46.3032	8.55199	2018-04-14-17-08-20.338	Sat	104
OS4-37	0.973	44.3479	43.1506	8.85	2018-04-14-17-08-29.765	Sat	104
OS4-37	1.05	42.037	44.1389	29.05	2018-04-14-17-08-39.588	Sat	104
OS4-37	1	52.5291	52.5291	11.125	2018-04-14-17-09-09.688	Sat	104
OS4-37	1.05	42.3737	44.4924	11.95	2018-04-14-17-09-21.813	Sat	104
OS4-37	0.925	47.9305	44.3357	15.15	2018-04-14-17-09-34.813	Sat	104
OS4-37	1	47.9027	47.9027	18470.2	2018-04-14-17-09-50.888	Sat	104
OS4-37	0.825	84.0955	69.3788	43.975	2018-04-14-22-17-42.041	Sat	104
OS4-37	1.75	25.2667	44.2167	15.45	2018-04-14-22-18-26.842	Sat	104
OS4-37	1.175	50.8256	59.7201	11.75	2018-04-14-22-18-44.042	Sat	104
OS4-37	1.175	45.7924	53.8061	12.55	2018-04-14-22-18-56.966	Sat	104
OS4-37	0.925	57.0364	52.7587	9.475	2018-04-14-22-19-10.692	Sat	104
OS4-37	0.95	55.759	52.971	19.475	2018-04-14-22-19-21.092	Sat	104
OS4-37	1.025	50.7824	52.052	18	2018-04-14-22-19-41.516	Sat	104
OS4-37	0.9	55.5408	49.9867	16	2018-04-14-22-20-00.542	Sat	104
OS4-37	0.95	61.8592	58.7663	14.125	2018-04-14-22-20-17.442	Sat	104
OS4-37	0.9	59.6009	53.6408	9.9	2018-04-14-22-20-32.517	Sat	104
OS4-37	0.975	52.9763	51.6519	36.4	2018-04-14-22-20-43.317	Sat	104
OS4-37	0.975	54.7008	53.3333	25.475	2018-04-14-22-21-20.691	Sat	104
OS4-37	0.875	57.8546	50.6228	37.125	2018-04-14-22-21-47.142	Sat	104
OS4-37	0.925	54.0207	49.9691	10.075	2018-04-14-22-22-25.142	Sat	104
OS4-37	0.925	49.0871	45.4056	29.65	2018-04-14-22-22-36.142	Sat	104
OS4-37	0.9	55.0423	49.5381	7.14999	2018-04-14-22-23-06.717	Sat	104
OS4-37	0.875	63.276	55.3665	10.2	2018-04-14-22-23-14.766	Sat	104
OS4-37	0.55	64.9842	35.7413	44125.2	2018-04-14-22-23-25.842	Sat	104
OS4-37	2.15	18.3741	39.5043	30.75	2018-04-15-10-38-51.613	Sun	105
OS4-37	0.925	58.3848	54.006	32.675	2018-04-15-10-39-24.513	Sun	105
OS4-37	0.85	53.7471	45.685	26.4	2018-04-15-10-39-58.113	Sun	105
OS4-37	0.7	49.6316	34.7421	12.925	2018-04-15-10-40-25.363	Sun	105
OS4-37	0.775	56.1572	43.5219	29.725	2018-04-15-10-40-38.988	Sun	105
OS4-37	0.825	57.2254	47.211	41.425	2018-04-15-10-41-09.488	Sun	105
OS4-37	1.05	51.5992	54.1792	21.425	2018-04-15-10-41-51.738	Sun	105
OS4-37	1.225	44.1758	54.1154	40.725	2018-04-15-10-42-14.213	Sun	105
OS4-37	0.825	57.1307	47.1328	69.45	2018-04-15-10-42-56.163	Sun	105
OS4-37	0.85	56.2134	47.7814	50	2018-04-15-10-44-06.438	Sun	105
OS4-37	0.825	58.7685	48.484	34.325	2018-04-15-10-44-57.288	Sun	105
OS4-37	0.8	62.2357	49.7885	78.75	2018-04-15-10-45-32.438	Sun	105
OS4-37	0.95	49.8673	47.374	6130.44	2018-04-15-10-46-51.988	Sun	105
OS4-37	0.5	32.6735	16.3368	6.95	2018-04-15-12-29-03.383	Sun	105
OS4-37	1.75	22.8283	39.9495	4.85	2018-04-15-12-29-10.833	Sun	105
OS4-37	0.875	39.1653	34.2697	6.475	2018-04-15-12-29-17.433	Sun	105
OS4-37	0.78	44.8299	34.9673	86299	2018-04-15-12-29-24.783	Sun	105
OS4-37	0.8	68.9337	55.147	14.025	2018-04-16-12-27-44.560	Mon	106
OS4-37	0.7	73.8995	51.7296	10.5	2018-04-16-12-27-59.385	Mon	106
OS4-37	0.775	69.3611	53.7548	8.275	2018-04-16-12-28-10.585	Mon	106
OS4-37	0.775	69.4141	53.7959	16.975	2018-04-16-12-28-19.635	Mon	106
OS4-37	0.75	71.8314	53.8736	21.909	2018-04-16-12-28-37.385	Mon	106
OS4-37	0.616	78.427	48.311	15	2018-04-16-12-29-00.044	Mon	106
OS4-37	0.75	70.913	53.1847	14.125	2018-04-16-12-29-15.660	Mon	106
OS4-37	0.8	69.6296	55.7037	26.125	2018-04-16-12-29-30.535	Mon	106
OS4-37	0.75	71.8525	53.8894	23.25	2018-04-16-12-29-57.460	Mon	106
OS4-37	0.65	71.5848	46.5301	14.125	2018-04-16-12-30-21.460	Mon	106
OS4-37	0.578	78.6643	45.4679	16.522	2018-04-16-12-30-36.235	Mon	106
OS4-37	0.65	76.6891	49.8479	10.65	2018-04-16-12-30-53.335	Mon	106
OS4-37	0.725	70.3727	51.0202	8.325	2018-04-16-12-31-04.635	Mon	106
OS4-37	0.675	73.833	49.8372	8.75	2018-04-16-12-31-13.685	Mon	106
OS4-37	0.65	68.9953	44.847	6.644	2018-04-16-12-31-23.110	Mon	106
OS4-37	0.729	70.4643	51.3684	11.852	2018-04-16-12-31-30.404	Mon	106
OS4-37	0.725	69.6955	50.5292	3.225	2018-04-16-12-31-42.985	Mon	106
OS4-37	0.678	72.3358	49.0437	74415.9	2018-04-16-12-31-46.935	Mon	106
OS4-37	0.876	49.4373	43.3071	9.8	2018-04-17-09-12-03.482	Tue	107
OS4-37	0.825	46.0478	37.9894	11.225	2018-04-17-09-12-14.158	Tue	107
OS4-37	1.025	31.1935	31.9734	9.225	2018-04-17-09-12-26.208	Tue	107
OS4-37	0.85	38.3703	32.6147	9.875	2018-04-17-09-12-36.458	Tue	107
OS4-37	0.852	40.7685	34.7348	20.848	2018-04-17-09-12-47.183	Tue	107
OS4-37	0.85	50.541	42.9599	9.95	2018-04-17-09-13-08.883	Tue	107
OS4-37	0.775	53.492	41.4563	13.8	2018-04-17-09-13-19.683	Tue	107
OS4-37	0.725	53.6409	38.8896	13.875	2018-04-17-09-13-34.258	Tue	107
OS4-37	0.8	52.5022	42.0017	14.55	2018-04-17-09-13-48.858	Tue	107
OS4-37	0.65	53.3701	34.6906	10.65	2018-04-17-09-14-04.208	Tue	107
OS4-37	0.8	45.1052	36.0842	40.975	2018-04-17-09-14-15.508	Tue	107
OS4-37	0.65	62.029	40.3188	13.275	2018-04-17-09-14-57.283	Tue	107
OS4-37	0.725	46.9865	34.0652	12.8	2018-04-17-09-15-11.208	Tue	107
OS4-37	0.751	47.1232	35.3895	19.849	2018-04-17-09-15-24.733	Tue	107
OS4-37	0.95	46.6815	44.3474	31.625	2018-04-17-09-15-45.333	Tue	107
OS4-37	0.875	48.7295	42.6384	14.3	2018-04-17-09-16-17.908	Tue	107
OS4-37	0.775	43.1838	33.4675	18.6	2018-04-17-09-16-33.083	Tue	107
OS4-37	0.8	50.3814	40.3052	47.8	2018-04-17-09-16-52.458	Tue	107
OS4-37	0.75	61.5663	46.1747	18.282	2018-04-17-09-17-41.058	Tue	107
OS4-37	0.768	46.3248	35.5774	5398.58	2018-04-17-09-18-00.090	Tue	107
OS4-37	0.775	46.6681	36.1678	7.8	2018-04-17-10-47-59.442	Tue	107
OS4-37	0.65	52.3607	34.0345	17.175	2018-04-17-10-48-08.016	Tue	107
OS4-37	0.725	51.9536	37.6664	8.53	2018-04-17-10-48-25.842	Tue	107
OS4-37	0.729	54.3782	39.6417	21.791	2018-04-17-10-48-35.097	Tue	107
OS4-37	0.625	60.3488	37.718	10269.6	2018-04-17-10-48-57.617	Tue	107
OS4-37	2.1	28.643	60.1503	8.253	2018-04-17-13-40-07.821	Tue	107
OS4-37	1.116	45.9683	51.3006	7.256	2018-04-17-13-40-18.174	Tue	107
OS4-37	0.7	53.653	37.5571	50.225	2018-04-17-13-40-26.546	Tue	107
OS4-37	0.75	65.131	48.8483	65.475	2018-04-17-13-41-17.471	Tue	107
OS4-37	0.875	60.1723	52.6508	16.65	2018-04-17-13-42-23.696	Tue	107
OS4-37	0.75	66.07	49.5525	26.425	2018-04-17-13-42-41.221	Tue	107
OS4-37	0.7	66.0951	46.2665	38.375	2018-04-17-13-43-08.396	Tue	107
OS4-37	0.825	53.8583	44.4331	6.025	2018-04-17-13-43-47.471	Tue	107
OS4-37	0.85	55.6054	47.2646	55.3	2018-04-17-13-43-54.321	Tue	107
OS4-37	0.75	66.1998	49.6498	52.15	2018-04-17-13-44-50.471	Tue	107
OS4-37	0.95	56.7885	53.9491	10.325	2018-04-17-13-45-43.370	Tue	107
OS4-37	0.85	55.0767	46.8152	13.875	2018-04-17-13-45-54.646	Tue	107
OS4-37	0.775	57.9529	44.9135	19.075	2018-04-17-13-46-09.370	Tue	107
OS4-37	0.75	57.6846	43.2634	22.253	2018-04-17-13-46-29.221	Tue	107
OS4-37	0.747	65.6386	49.032	295.814	2018-04-17-13-46-52.224	Tue	107
OS4-37	2.055	32.6293	67.0532	6.34499	2018-04-17-13-51-48.785	Tue	107
OS4-37	1.775	31.3773	55.6947	15.525	2018-04-17-13-51-57.185	Tue	107
OS4-37	0.775	47.5806	36.875	10.65	2018-04-17-13-52-14.485	Tue	107
OS4-37	1.025	33.8449	34.691	19.225	2018-04-17-13-52-25.910	Tue	107
OS4-37	0.925	48.6353	44.9876	16.375	2018-04-17-13-52-46.160	Tue	107
OS4-37	0.725	58.7404	42.5868	18.325	2018-04-17-13-53-03.460	Tue	107
OS4-37	0.875	53.7089	46.9953	9.77501	2018-04-17-13-53-22.510	Tue	107
OS4-37	0.775	55.5415	43.0447	25.1	2018-04-17-13-53-33.160	Tue	107
OS4-37	0.65	68.0685	44.2445	24.577	2018-04-17-13-53-59.035	Tue	107
OS4-37	0.973	49.0477	47.7234	19.85	2018-04-17-13-54-24.262	Tue	107
OS4-37	0.85	57.5519	48.9191	44.225	2018-04-17-13-54-45.085	Tue	107
OS4-37	0.85	59.3248	50.4261	19.175	2018-04-17-13-55-30.160	Tue	107
OS4-37	0.775	61.0629	47.3238	31.35	2018-04-17-13-55-50.185	Tue	107
OS4-37	0.775	53.6207	41.556	28.975	2018-04-17-13-56-22.310	Tue	107
OS4-37	0.775	66.0212	51.1664	15.3	2018-04-17-13-56-52.060	Tue	107
OS4-37	0.9	52.6166	47.355	9.15001	2018-04-17-13-57-08.135	Tue	107
OS4-37	0.775	55.4478	42.972	11602.6	2018-04-17-13-57-18.185	Tue	107
OS4-37	1.625	25.4231	41.3125	11.051	2018-04-17-17-10-41.529	Tue	107
OS4-37	0.949	48.2573	45.7961	8.30001	2018-04-17-17-10-54.204	Tue	107
OS4-37	0.95	48.1726	45.764	9.34999	2018-04-17-17-11-03.454	Tue	107
OS4-37	1.15	42.0806	48.3927	14.125	2018-04-17-17-11-13.753	Tue	107
OS4-37	1.15	37.6327	43.2777	9.725	2018-04-17-17-11-29.029	Tue	107
OS4-37	1	35.9685	35.9685	8.175	2018-04-17-17-11-39.904	Tue	107
OS4-37	1.175	35.8774	42.156	7.4	2018-04-17-17-11-49.079	Tue	107
OS4-37	1.15	36.7716	42.2874	11	2018-04-17-17-11-57.654	Tue	107
OS4-37	0.9	49.5568	44.6011	11.55	2018-04-17-17-12-09.804	Tue	107
OS4-37	1.025	47.7379	48.9314	12.859	2018-04-17-17-12-22.253	Tue	107
OS4-37	0.791	54.6324	43.2143	16.575	2018-04-17-17-12-36.138	Tue	107
OS4-37	0.875	58.2569	50.9748	6.075	2018-04-17-17-12-53.504	Tue	107
OS4-37	0.885	52.8945	46.8116	18.265	2018-04-17-17-13-00.454	Tue	107
OS4-37	0.85	56.818	48.2953	24.425	2018-04-17-17-13-19.603	Tue	107
OS4-37	0.8	60.4947	48.3957	22.775	2018-04-17-17-13-44.879	Tue	107
OS4-37	0.95	52.2836	49.6694	12.825	2018-04-17-17-14-08.454	Tue	107
OS4-37	0.8	57.2391	45.7913	27	2018-04-17-17-14-22.229	Tue	107
OS4-37	0.775	59.7401	46.2986	19.925	2018-04-17-17-14-50.029	Tue	107
OS4-37	0.875	52.1887	45.6651	7.175	2018-04-17-17-15-10.729	Tue	107
OS4-37	0.825	58.592	48.3384	3093.37	2018-04-17-17-15-18.779	Tue	107
OS4-37	1.32	29.4402	38.8611	5.80501	2018-04-17-18-06-52.978	Tue	107
OS4-37	1	44.4014	44.4014	11.3	2018-04-17-18-07-00.104	Tue	107
OS4-37	1.075	43.6902	46.967	10.05	2018-04-17-18-07-12.403	Tue	107
OS4-37	0.95	44.2778	42.0639	12.725	2018-04-17-18-07-23.529	Tue	107
OS4-37	0.775	48.0526	37.2407	12.1	2018-04-17-18-07-37.204	Tue	107
OS4-37	0.9	45.1242	40.6118	8.62501	2018-04-17-18-07-50.078	Tue	107
OS4-37	0.75	53.4921	40.1191	10.425	2018-04-17-18-07-59.604	Tue	107
OS4-37	0.65	52.117	33.876	20.6	2018-04-17-18-08-10.778	Tue	107
OS4-37	0.825	46.9796	38.7582	22.45	2018-04-17-18-08-32.029	Tue	107
OS4-37	0.875	55.3733	48.4516	11.225	2018-04-17-18-08-55.304	Tue	107
OS4-37	0.8	54.1314	43.3051	29.9	2018-04-17-18-09-07.403	Tue	107
OS4-37	0.825	63.4324	52.3317	22.525	2018-04-17-18-09-38.104	Tue	107
OS4-37	0.675	72.7048	49.0757	7.24999	2018-04-17-18-10-01.454	Tue	107
OS4-37	0.675	58.3144	39.3622	99.125	2018-04-17-18-10-09.378	Tue	107
OS4-37	0.8	56.1708	44.9366	13.15	2018-04-17-18-11-49.178	Tue	107
OS4-37	0.625	70.1993	43.8746	12.6	2018-04-17-18-12-03.129	Tue	107
OS4-37	0.625	72.5019	45.3137	16.475	2018-04-17-18-12-16.353	Tue	107
OS4-37	0.775	63.1673	48.9546	8.6	2018-04-17-18-12-33.453	Tue	107
OS4-37	0.65	66.8106	43.4269	57389.3	2018-04-17-18-12-42.828	Tue	107
OS4-37	1.95	30.4278	59.3342	16.227	2018-04-18-10-09-12.806	Wed	108
OS4-37	0.848	66.6658	56.5326	16.5	2018-04-18-10-09-30.983	Wed	108
OS4-37	1	56.8997	56.8997	27.875	2018-04-18-10-09-48.330	Wed	108
OS4-37	0.825	63.1546	52.1025	28.1	2018-04-18-10-10-17.205	Wed	108
OS4-37	1.075	57.1364	61.4216	19.95	2018-04-18-10-10-46.131	Wed	108
OS4-37	0.775	70.782	54.856	8.425	2018-04-18-10-11-07.155	Wed	108
OS4-37	0.625	72.8318	45.5199	36.875	2018-04-18-10-11-16.355	Wed	108
OS4-37	0.725	68.0899	49.3652	19.425	2018-04-18-10-11-53.856	Wed	108
OS4-37	0.6	78.0432	46.8259	26.075	2018-04-18-10-12-14.005	Wed	108
OS4-37	0.725	76.624	55.5524	32.975	2018-04-18-10-12-40.680	Wed	108
OS4-37	0.75	68.0347	51.026	22.8	2018-04-18-10-13-14.380	Wed	108
OS4-37	0.7	71.1129	49.7791	17.626	2018-04-18-10-13-37.931	Wed	108
OS4-37	0.774	69.8741	54.0825	6.9	2018-04-18-10-13-56.257	Wed	108
OS4-37	0.725	73.076	52.9801	25.175	2018-04-18-10-14-03.931	Wed	108
OS4-37	0.9	63.0008	56.7007	3.575	2018-04-18-10-14-29.831	Wed	108
OS4-37	0.8	70.0274	56.0219	7.225	2018-04-18-10-14-34.306	Wed	108
OS4-37	0.5	77.6105	38.8052	2928.5	2018-04-18-10-14-42.331	Wed	108
OS4-37	4.5	17.7316	79.7921	6.42501	2018-04-18-11-03-31.330	Wed	108
OS4-37	0.975	54.7318	53.3635	11.675	2018-04-18-11-03-42.256	Wed	108
OS4-37	0.9	57.2815	51.5534	69.175	2018-04-18-11-03-54.906	Wed	108
OS4-37	1	52.5374	52.5374	11.825	2018-04-18-11-05-04.981	Wed	108
OS4-37	0.83	58.4947	48.5506	20.62	2018-04-18-11-05-17.805	Wed	108
OS4-37	0.85	58.5624	49.7781	63.825	2018-04-18-11-05-39.256	Wed	108
OS4-37	0.825	66.3908	54.7724	27.05	2018-04-18-11-06-43.930	Wed	108
OS4-37	0.85	63.3638	53.8593	11.875	2018-04-18-11-07-11.806	Wed	108
OS4-37	0.85	60.9883	51.84	18.625	2018-04-18-11-07-24.531	Wed	108
OS4-37	0.7	65.463	45.8241	42.125	2018-04-18-11-07-44.006	Wed	108
OS4-37	0.8	65.3897	52.3117	6.4	2018-04-18-11-08-26.831	Wed	108
OS4-37	0.7	64.3733	45.0613	43.05	2018-04-18-11-08-34.031	Wed	108
OS4-37	0.75	62.6448	46.9836	4982.66	2018-04-18-11-09-17.781	Wed	108
OS4-37	0.705	22.1261	15.5989	4.888	2018-04-18-12-32-21.192	Wed	108
OS4-37	0.85	51.2291	43.5448	13.25	2018-04-18-12-32-26.784	Wed	108
OS4-37	0.825	66.6838	55.0141	14.175	2018-04-18-12-32-40.885	Wed	108
OS4-37	0.95	62.7655	59.6272	10	2018-04-18-12-32-55.885	Wed	108
OS4-37	0.75	70.2519	52.689	17.2	2018-04-18-12-33-06.835	Wed	108
OS4-37	0.65	72.2752	46.9789	18.7	2018-04-18-12-33-24.784	Wed	108
OS4-37	0.725	72.8625	52.8253	26.15	2018-04-18-12-33-44.135	Wed	108
OS4-37	0.7	76.1192	53.2834	18.7	2018-04-18-12-34-11.010	Wed	108
OS4-37	0.7	72.2254	50.5578	9.05	2018-04-18-12-34-30.409	Wed	108
OS4-37	0.7	74.0271	51.819	14.8	2018-04-18-12-34-40.159	Wed	108
OS4-37	0.85	66.8754	56.8441	5.69999	2018-04-18-12-34-55.660	Wed	108
OS4-37	0.725	70.8357	51.3559	40.325	2018-04-18-12-35-02.209	Wed	108
OS4-37	0.7	68.6864	48.0805	31.55	2018-04-18-12-35-43.259	Wed	108
OS4-37	0.65	75.229	48.8988	8.65	2018-04-18-12-36-15.510	Wed	108
OS4-37	0.725	74.1462	53.756	23.925	2018-04-18-12-36-24.810	Wed	108
OS4-37	0.65	75.5023	49.0765	10.45	2018-04-18-12-36-49.459	Wed	108
OS4-37	0.65	75.3406	48.9714	20.975	2018-04-18-12-37-00.559	Wed	108
OS4-37	0.775	72.3866	56.0996	21.25	2018-04-18-12-37-22.184	Wed	108
OS4-37	0.675	75.9285	51.2517	11.3	2018-04-18-12-37-44.210	Wed	108
OS4-37	0.925	68.402	63.2719	10.4	2018-04-18-12-37-56.185	Wed	108
OS4-37	0.575	20.4124	11.7372	5.47501	2018-04-18-12-38-07.509	Wed	108
OS4-37	1.025	66.4762	68.1381	7.43299	2018-04-18-12-38-13.560	Wed	108
OS4-37	1.358	43.264	58.7524	10327.7	2018-04-18-12-38-22.017	Wed	108
OS4-37	0.975	54.5671	53.2029	14.525	2018-04-18-15-30-31.098	Wed	108
OS4-37	0.775	67.1767	52.0619	16.525	2018-04-18-15-30-46.598	Wed	108
OS4-37	0.875	54.2991	47.5117	17.55	2018-04-18-15-31-03.898	Wed	108
OS4-37	0.675	71.6221	48.3449	12.025	2018-04-18-15-31-22.323	Wed	108
OS4-37	0.675	67.3957	45.4921	15.95	2018-04-18-15-31-35.023	Wed	108
OS4-37	0.575	71.5417	41.1365	11	2018-04-18-15-31-51.648	Wed	108
OS4-37	0.8	58.7901	47.0321	15.625	2018-04-18-15-32-03.223	Wed	108
OS4-37	0.7	71.5383	50.0768	12.575	2018-04-18-15-32-19.648	Wed	108
OS4-37	0.925	57.0312	52.7539	21.375	2018-04-18-15-32-32.923	Wed	108
OS4-37	0.725	67.414	48.8752	22.025	2018-04-18-15-32-55.223	Wed	108
OS4-37	0.7	72.8578	51.0005	46.75	2018-04-18-15-33-17.973	Wed	108
OS4-37	0.65	70.719	45.9673	26.9	2018-04-18-15-34-05.423	Wed	108
OS4-37	0.575	76.3204	43.8842	20.1	2018-04-18-15-34-32.973	Wed	108
OS4-37	0.6	75.3576	45.2146	11.4	2018-04-18-15-34-53.648	Wed	108
OS4-37	0.725	59.3128	43.0018	11.55	2018-04-18-15-35-05.648	Wed	108
OS4-37	0.8	70.4477	56.3582	23016.8	2018-04-18-15-35-17.923	Wed	108
OS4-37	3.1	22.5396	69.8726	10.55	2018-04-18-21-58-55.548	Wed	108
OS4-37	1	50.0539	50.0539	7.406	2018-04-18-21-59-09.198	Wed	108
OS4-37	1.233	35.3504	43.5871	10.161	2018-04-18-21-59-17.604	Wed	108
OS4-37	1	47.643	47.643	12.725	2018-04-18-21-59-28.998	Wed	108
OS4-37	0.75	53.8028	40.3521	14.375	2018-04-18-21-59-42.723	Wed	108
OS4-37	0.925	48.8232	45.1614	8.95	2018-04-18-21-59-57.848	Wed	108
OS4-37	0.975	47.2944	46.1121	12.175	2018-04-18-22-00-07.723	Wed	108
OS4-37	0.9	47.8624	43.0762	8.975	2018-04-18-22-00-20.873	Wed	108
OS4-37	1.25	38.1827	47.7284	12.325	2018-04-18-22-00-30.748	Wed	108
OS4-37	0.95	49.8943	47.3996	15.15	2018-04-18-22-00-44.323	Wed	108
OS4-37	0.875	55.3494	48.4307	7.55	2018-04-18-22-01-00.423	Wed	108
OS4-37	0.8	56.1424	44.9139	14.25	2018-04-18-22-01-08.848	Wed	108
OS4-37	0.775	66.8802	51.8321	7.35	2018-04-18-22-01-23.898	Wed	108
OS4-37	0.75	60.0342	45.0257	13.25	2018-04-18-22-01-32.023	Wed	108
OS4-37	0.775	58.024	44.9686	8.5	2018-04-18-22-01-46.023	Wed	108
OS4-37	0.85	54.1272	46.0081	11.075	2018-04-18-22-01-55.298	Wed	108
OS4-37	0.775	57.5743	44.6201	7.975	2018-04-18-22-02-07.223	Wed	108
OS4-37	0.775	54.5953	42.3113	16.3	2018-04-18-22-02-15.973	Wed	108
OS4-37	0.8	57.6142	46.0914	6.35	2018-04-18-22-02-33.048	Wed	108
OS4-37	0.825	58.5992	48.3444	13.5	2018-04-18-22-02-40.198	Wed	108
OS4-37	0.975	46.7806	45.6111	4.6	2018-04-18-22-02-54.523	Wed	108
OS4-37	0.8	59.475	47.58	54.25	2018-04-18-22-03-00.098	Wed	108
OS4-37	2.725	20.8246	56.7472	8.6	2018-04-18-22-03-55.148	Wed	108
OS4-37	0.8	56.0793	44.8635	14.6	2018-04-18-22-04-06.473	Wed	108
OS4-37	0.925	56.4577	52.2234	6.583	2018-04-18-22-04-21.873	Wed	108
OS4-37	0.857	57.6727	49.4255	15.46	2018-04-18-22-04-29.381	Wed	108
OS4-37	0.775	60.1541	46.6194	17.85	2018-04-18-22-04-45.698	Wed	108
OS4-37	1.025	50.3866	51.6463	7.325	2018-04-18-22-05-04.323	Wed	108
OS4-37	0.85	53.4625	45.4431	18.675	2018-04-18-22-05-12.673	Wed	108
OS4-37	1.05	47.9992	50.3992	24.725	2018-04-18-22-05-32.198	Wed	108
OS4-37	0.825	60.0159	49.5131	12.725	2018-04-18-22-05-57.973	Wed	108
OS4-37	0.8	56.4824	45.1859	8.9	2018-04-18-22-06-11.523	Wed	108
OS4-37	0.95	50.5065	47.9811	21.75	2018-04-18-22-06-21.223	Wed	108
OS4-37	0.825	56.5002	46.6127	6.75	2018-04-18-22-06-43.923	Wed	108
OS4-37	0.85	56.1112	47.6945	11.325	2018-04-18-22-06-51.498	Wed	108
OS4-37	0.85	53.8332	45.7582	7.15	2018-04-18-22-07-03.673	Wed	108
OS4-37	0.875	50.8943	44.5326	17.05	2018-04-18-22-07-11.673	Wed	108
OS4-37	0.85	57.3097	48.7132	10.075	2018-04-18-22-07-29.598	Wed	108
OS4-37	0.775	62.8413	48.702	3.25	2018-04-18-22-07-40.523	Wed	108
OS4-37	0.725	62.9969	45.6727	37829.8	2018-04-18-22-07-44.548	Wed	108
OS4-37	1.937	28.0242	54.283	10.886	2018-04-19-08-38-15.087	Thu	109
OS4-37	1.025	49.8108	51.056	17.825	2018-04-19-08-38-27.910	Thu	109
OS4-37	0.8	57.5908	46.0726	17.15	2018-04-19-08-38-46.760	Thu	109
OS4-37	1.2	38.1989	45.8387	48.775	2018-04-19-08-39-04.710	Thu	109
OS4-37	0.65	71.2834	46.3342	28.275	2018-04-19-08-39-54.685	Thu	109
OS4-37	0.85	57.1198	48.5518	72.15	2018-04-19-08-40-23.610	Thu	109
OS4-37	0.825	55.6523	45.9132	107.75	2018-04-19-08-41-36.610	Thu	109
OS4-37	0.675	60.9678	41.1533	161.975	2018-04-19-08-43-25.185	Thu	109
OS4-37	0.925	54.5827	50.489	NaN	2018-04-19-08-46-07.835	Thu	109
OS4-38	9.875	26.8077	264.726	10.075	2018-04-19-18-45-16.018	Thu	109
OS4-38	9.975	37.775	376.806	10.05	2018-04-19-18-45-35.968	Thu	109
OS4-38	10	37.6835	376.835	10.175	2018-04-19-18-45-55.993	Thu	109
OS4-38	9.825	21.3654	209.915	10.2	2018-04-19-18-46-16.168	Thu	109
OS4-38	9.851	21.5381	212.172	10.05	2018-04-19-18-46-36.193	Thu	109
OS4-38	9.974	43.0021	428.903	10.05	2018-04-19-18-46-56.094	Thu	109
OS4-38	10	42.8634	428.634	10.3	2018-04-19-18-47-16.117	Thu	109
OS4-38	9.7	15.4097	149.474	10.3	2018-04-19-18-47-36.418	Thu	109
OS4-38	9.725	15.3412	149.194	30.125	2018-04-19-18-47-56.418	Thu	109
OS4-38	9.975	47.923	478.032	425996	2018-04-19-18-48-36.268	Thu	109
OS4-38	1.75	16.9274	29.6229	9.675	2018-04-24-17-08-42.324	Tue	114
OS4-38	1.275	18.2934	23.324	22.075	2018-04-24-17-08-53.749	Tue	114
OS4-38	1.325	20.561	27.2433	25.05	2018-04-24-17-09-17.098	Tue	114
OS4-38	1.425	15.2978	21.7994	17.05	2018-04-24-17-09-43.474	Tue	114
OS4-38	1.275	17.1195	21.8273	18.85	2018-04-24-17-10-01.949	Tue	114
OS4-38	0.925	19.8737	18.3832	34.225	2018-04-24-17-10-22.074	Tue	114
OS4-38	1.075	18.9503	20.3715	25.55	2018-04-24-17-10-57.224	Tue	114
OS4-38	1.2	18.9195	22.7034	20.15	2018-04-24-17-11-23.849	Tue	114
OS4-38	0.975	18.7209	18.2528	32.475	2018-04-24-17-11-45.198	Tue	114
OS4-38	1.225	18.8841	23.133	29.4	2018-04-24-17-12-18.648	Tue	114
OS4-38	1.1	20.5592	22.6151	39.983	2018-04-24-17-12-49.273	Tue	114
OS4-38	1.117	19.5525	21.8401	23.7	2018-04-24-17-13-30.356	Tue	114
OS4-38	1	19.5073	19.5073	35.05	2018-04-24-17-13-55.174	Tue	114
OS4-38	0.975	18.4108	17.9505	26.225	2018-04-24-17-14-31.223	Tue	114
OS4-38	0.925	17.3124	16.014	16759.9	2018-04-24-17-14-58.424	Tue	114
OS4-38	2.425	13.9779	33.8964	5.72501	2018-04-24-21-54-19.227	Tue	114
OS4-38	1.55	18.7891	29.123	9.8	2018-04-24-21-54-27.377	Tue	114
OS4-38	1.9	16.8191	31.9562	16.484	2018-04-24-21-54-38.727	Tue	114
OS4-38	1.094	20.7967	22.7516	14.372	2018-04-24-21-54-57.111	Tue	114
OS4-38	1.4	15.8397	22.1756	22.5	2018-04-24-21-55-12.577	Tue	114
OS4-38	1.3	19.022	24.7286	16.8	2018-04-24-21-55-36.477	Tue	114
OS4-38	0.95	20.2864	19.272	15.725	2018-04-24-21-55-54.577	Tue	114
OS4-38	0.95	20.9929	19.9433	23.25	2018-04-24-21-56-11.252	Tue	114
OS4-38	1.025	18.9093	19.3821	29.975	2018-04-24-21-56-35.452	Tue	114
OS4-38	0.875	18.3604	16.0653	23.2	2018-04-24-21-57-06.452	Tue	114
OS4-38	0.975	20.3748	19.8654	25.575	2018-04-24-21-57-30.527	Tue	114
OS4-38	1.175	23.3863	27.4789	25	2018-04-24-21-57-57.077	Tue	114
OS4-38	1.125	20.431	22.9849	31.006	2018-04-24-21-58-23.252	Tue	114
OS4-38	1.119	19.8487	22.2107	13.375	2018-04-24-21-58-55.383	Tue	114
OS4-38	1.1	19.4693	21.4162	19.525	2018-04-24-21-59-09.877	Tue	114
OS4-38	1.05	14.5786	15.3076	13.775	2018-04-24-21-59-30.502	Tue	114
OS4-38	1.1	19.4698	21.4167	13.725	2018-04-24-21-59-45.327	Tue	114
OS4-38	1.1	19.3402	21.2743	37814.6	2018-04-24-22-00-00.152	Tue	114
OS4-38	1.3	19.1997	24.9596	22.825	2018-04-25-08-30-15.816	Wed	115
OS4-38	1.525	16.9074	25.7838	26.725	2018-04-25-08-30-39.941	Wed	115
OS4-38	1.4	17.3621	24.307	38.75	2018-04-25-08-31-08.191	Wed	115
OS4-38	1.025	18.182	18.6366	14.025	2018-04-25-08-31-48.341	Wed	115
OS4-38	0.95	19.4625	18.4893	19.825	2018-04-25-08-32-03.391	Wed	115
OS4-38	1.15	18.3754	21.1317	34.475	2018-04-25-08-32-24.166	Wed	115
OS4-38	1.05	19.3342	20.3009	16.125	2018-04-25-08-32-59.791	Wed	115
OS4-38	1.025	16.2223	16.6279	25.75	2018-04-25-08-33-16.966	Wed	115
OS4-38	0.9	19.0193	17.1174	25.45	2018-04-25-08-33-43.741	Wed	115
OS4-38	1.075	19.5446	21.0104	23.5	2018-04-25-08-34-10.091	Wed	115
OS4-38	0.875	19.7128	17.2487	13.075	2018-04-25-08-34-34.666	Wed	115
OS4-38	1.05	17.6201	18.5011	19.825	2018-04-25-08-34-48.616	Wed	115
OS4-38	0.825	19.2115	15.8495	16.05	2018-04-25-08-35-09.491	Wed	115
OS4-38	0.875	17.9555	15.7111	21.725	2018-04-25-08-35-26.366	Wed	115
OS4-38	0.85	18.5618	15.7776	19.15	2018-04-25-08-35-48.966	Wed	115
OS4-38	1	18.8896	18.8896	17.775	2018-04-25-08-36-08.966	Wed	115
OS4-38	0.9	20.348	18.3132	18.8	2018-04-25-08-36-27.741	Wed	115
OS4-38	0.9	17.9722	16.175	31384.3	2018-04-25-08-36-47.441	Wed	115
OS4-38	1.825	18.4843	33.7338	5.525	2018-04-25-17-19-52.642	Wed	115
OS4-38	1.575	20.3725	32.0867	5.52799	2018-04-25-17-19-59.992	Wed	115
OS4-38	2.097	15.4076	32.3098	10.155	2018-04-25-17-20-07.095	Wed	115
OS4-38	1.745	22.622	39.4754	11.15	2018-04-25-17-20-19.347	Wed	115
OS4-38	1.262	18.8907	23.84	15.513	2018-04-25-17-20-32.241	Wed	115
OS4-38	1.125	19.2366	21.6412	14.7	2018-04-25-17-20-49.017	Wed	115
OS4-38	1.525	18.7175	28.5443	15.725	2018-04-25-17-21-04.842	Wed	115
OS4-38	1.25	17.9066	22.3832	27.75	2018-04-25-17-21-22.092	Wed	115
OS4-38	1.175	18.8822	22.1866	26.85	2018-04-25-17-21-51.092	Wed	115
OS4-38	1.475	18.3258	27.0306	24.9	2018-04-25-17-22-19.117	Wed	115
OS4-38	1.125	17.7687	19.9898	21.2	2018-04-25-17-22-45.492	Wed	115
OS4-38	1.204	18.5239	22.3028	26.646	2018-04-25-17-23-07.817	Wed	115
OS4-38	1.2	17.4228	20.9074	23.025	2018-04-25-17-23-35.667	Wed	115
OS4-38	1.175	18.1185	21.2892	20.775	2018-04-25-17-23-59.892	Wed	115
OS4-38	1.25	19.1362	23.9203	42.775	2018-04-25-17-24-21.842	Wed	115
OS4-38	1.075	19.2015	20.6416	37.775	2018-04-25-17-25-05.867	Wed	115
OS4-38	1.175	18.6039	21.8596	43.456	2018-04-25-17-25-44.717	Wed	115
OS4-38	1.219	18.0163	21.9618	24.7	2018-04-25-17-26-29.348	Wed	115
OS4-38	1.275	18.1894	23.1915	11.4	2018-04-25-17-26-55.267	Wed	115
OS4-38	1.25	19.6307	24.5383	11365.4	2018-04-25-17-27-07.942	Wed	115
OS4-38	2.1	14.4626	30.3714	15.225	2018-04-25-20-36-34.641	Wed	115
OS4-38	1.2	13.0227	15.6272	29.575	2018-04-25-20-36-51.966	Wed	115
OS4-38	1.075	15.439	16.597	16.205	2018-04-25-20-37-22.741	Wed	115
OS4-38	1.27	15.4571	19.6305	21.95	2018-04-25-20-37-40.021	Wed	115
OS4-38	1.325	17.9803	23.8239	24.85	2018-04-25-20-38-03.241	Wed	115
OS4-38	1.2	15.9497	19.1397	16.65	2018-04-25-20-38-29.417	Wed	115
OS4-38	1.175	15.6526	18.3918	29.5	2018-04-25-20-38-47.266	Wed	115
OS4-38	0.95	17.4619	16.5888	18.175	2018-04-25-20-39-17.941	Wed	115
OS4-38	1.275	17.9098	22.835	19.05	2018-04-25-20-39-37.066	Wed	115
OS4-38	0.95	20.4012	19.3811	42.875	2018-04-25-20-39-57.392	Wed	115
OS4-38	1.225	19.0233	23.3035	34.525	2018-04-25-20-40-41.217	Wed	115
OS4-38	0.95	18.6462	17.7139	24.85	2018-04-25-20-41-16.966	Wed	115
OS4-38	1.2	18.2988	21.9585	38.35	2018-04-25-20-41-42.767	Wed	115
OS4-38	1.175	18.1331	21.3064	30.075	2018-04-25-20-42-22.316	Wed	115
OS4-38	1.125	19.9385	22.4308	34.3	2018-04-25-20-42-53.566	Wed	115
OS4-38	1.15	17.3636	19.9682	22.85	2018-04-25-20-43-28.992	Wed	115
OS4-38	1.025	18.1171	18.57	49367.3	2018-04-25-20-43-52.992	Wed	115
OS4-38	1.5	20.4592	30.6888	13.85	2018-04-26-10-26-41.350	Thu	116
OS4-38	1.406	16.7157	23.5022	4.194	2018-04-26-10-26-56.700	Thu	116
OS4-38	1.325	20.7884	27.5446	4.625	2018-04-26-10-27-02.300	Thu	116
OS4-38	1.4	19.2686	26.976	23.225	2018-04-26-10-27-08.250	Thu	116
OS4-38	1.575	15.8417	24.9506	14.3	2018-04-26-10-27-32.875	Thu	116
OS4-38	1.45	16.7229	24.2481	16.325	2018-04-26-10-27-48.750	Thu	116
OS4-38	1.125	17.9344	20.1762	23.775	2018-04-26-10-28-06.525	Thu	116
OS4-38	1.1	17.0995	18.8094	22.725	2018-04-26-10-28-31.425	Thu	116
OS4-38	1.025	19.5252	20.0133	20.605	2018-04-26-10-28-55.250	Thu	116
OS4-38	1.181	17.5953	20.78	12.414	2018-04-26-10-29-16.880	Thu	116
OS4-38	1.25	16.2721	20.3402	28.05	2018-04-26-10-29-30.475	Thu	116
OS4-38	1.125	17.2864	19.4472	17.825	2018-04-26-10-29-59.775	Thu	116
OS4-38	1.05	19.4407	20.4127	14.55	2018-04-26-10-30-18.725	Thu	116
OS4-38	1.05	18.0839	18.9881	15.925	2018-04-26-10-30-34.325	Thu	116
OS4-38	1.075	18.3902	19.7695	29.125	2018-04-26-10-30-51.300	Thu	116
OS4-38	1.025	16.8481	17.2693	14.075	2018-04-26-10-31-21.500	Thu	116
OS4-38	1.05	15.613	16.3936	15.75	2018-04-26-10-31-36.600	Thu	116
OS4-38	1.125	18.6668	21.0001	22.2	2018-04-26-10-31-53.400	Thu	116
OS4-38	1.05	17.0564	17.9092	15.025	2018-04-26-10-32-16.725	Thu	116
OS4-38	0.95	17.5626	16.6844	23.075	2018-04-26-10-32-32.800	Thu	116
OS4-38	1.125	17.7719	19.9934	16.55	2018-04-26-10-32-56.825	Thu	116
OS4-38	0.975	17.8058	17.3607	12.25	2018-04-26-10-33-14.500	Thu	116
OS4-38	1.125	17.1914	19.3403	10.625	2018-04-26-10-33-27.724	Thu	116
OS4-38	1	17.2481	17.2481	27486	2018-04-26-10-33-39.475	Thu	116
OS4-38	1.542	16.5269	25.4845	22	2018-04-26-18-11-46.494	Thu	116
OS4-38	2.275	16.6932	37.977	20.525	2018-04-26-18-12-10.035	Thu	116
OS4-38	1.35	15.8335	21.3752	20.105	2018-04-26-18-12-32.836	Thu	116
OS4-38	1.345	15.8618	21.3342	17.525	2018-04-26-18-12-54.290	Thu	116
OS4-38	1.4	16.9483	23.7276	31.1	2018-04-26-18-13-13.161	Thu	116
OS4-38	0.975	18.2497	17.7934	35.625	2018-04-26-18-13-45.661	Thu	116
OS4-38	1.275	17.5164	22.3335	46.4	2018-04-26-18-14-22.260	Thu	116
OS4-38	1.3	18.3825	23.8973	30.4	2018-04-26-18-15-09.936	Thu	116
OS4-38	1.2	17.6314	21.1577	31.15	2018-04-26-18-15-41.636	Thu	116
OS4-38	0.975	17.7893	17.3446	21.475	2018-04-26-18-16-13.986	Thu	116
OS4-38	1.075	17.8736	19.2141	22.75	2018-04-26-18-16-36.436	Thu	116
OS4-38	0.925	18.8093	17.3986	22.875	2018-04-26-18-17-00.260	Thu	116
OS4-38	0.975	19.8386	19.3426	17.409	2018-04-26-18-17-24.060	Thu	116
OS4-38	1.016	20.2759	20.6003	15.35	2018-04-26-18-17-42.445	Thu	116
OS4-38	1.125	18.0404	20.2954	8430.84	2018-04-26-18-17-58.811	Thu	116
OS4-38	2.125	18.8252	40.0035	15.158	2018-04-26-20-38-30.775	Thu	116
OS4-38	1.729	22.6364	39.1383	10.213	2018-04-26-20-38-48.058	Thu	116
OS4-38	1.425	18.2833	26.0538	10.976	2018-04-26-20-38-59.999	Thu	116
OS4-38	1.324	20.1396	26.6648	8.706	2018-04-26-20-39-12.400	Thu	116
OS4-38	1.294	21.3416	27.616	19.775	2018-04-26-20-39-22.430	Thu	116
OS4-38	1.475	18.8118	27.7474	38.625	2018-04-26-20-39-43.500	Thu	116
OS4-38	1.475	20.7825	30.6542	13.375	2018-04-26-20-40-23.599	Thu	116
OS4-38	1.2	19.4688	23.3625	16.8	2018-04-26-20-40-38.449	Thu	116
OS4-38	1.125	18.673	21.0071	21.8	2018-04-26-20-40-56.450	Thu	116
OS4-38	1.175	21.1637	24.8673	31.475	2018-04-26-20-41-19.375	Thu	116
OS4-38	1.3	19.4499	25.2849	15.907	2018-04-26-20-41-52.024	Thu	116
OS4-38	1.318	20.4894	27.005	18.775	2018-04-26-20-42-09.232	Thu	116
OS4-38	1.375	20.885	28.7169	25.35	2018-04-26-20-42-29.325	Thu	116
OS4-38	1.234	19.9059	24.5639	36.516	2018-04-26-20-42-56.049	Thu	116
OS4-38	1.35	19.1903	25.9069	13.3	2018-04-26-20-43-33.800	Thu	116
OS4-38	1.175	18.8379	22.1346	13.625	2018-04-26-20-43-48.450	Thu	116
OS4-38	1.25	17.6882	22.1103	41049.5	2018-04-26-20-44-03.250	Thu	116
OS4-38	1.98	18.6122	36.8522	28.995	2018-04-27-08-08-14.039	Fri	117
OS4-38	1.5	17.4314	26.1472	16.6	2018-04-27-08-08-45.014	Fri	117
OS4-38	1.1	19.4942	21.4437	22.05	2018-04-27-08-09-03.114	Fri	117
OS4-38	0.95	18.5799	17.6509	35.6	2018-04-27-08-09-26.264	Fri	117
OS4-38	1.05	18.1799	19.0889	52	2018-04-27-08-10-02.814	Fri	117
OS4-38	1.05	18.7883	19.7278	41.475	2018-04-27-08-10-55.864	Fri	117
OS4-38	1.05	20.6115	21.6421	13.775	2018-04-27-08-11-38.389	Fri	117
OS4-38	1.125	20.794	23.3933	25.85	2018-04-27-08-11-53.214	Fri	117
OS4-38	0.975	19.9431	19.4445	31.875	2018-04-27-08-12-20.189	Fri	117
OS4-38	0.975	20.6636	20.147	29.35	2018-04-27-08-12-53.039	Fri	117
OS4-38	0.8	22.1042	17.6833	22.25	2018-04-27-08-13-23.364	Fri	117
OS4-38	0.75	20.5728	15.4296	50.2	2018-04-27-08-13-46.414	Fri	117
OS4-38	1.025	20.8343	21.3552	25.2	2018-04-27-08-14-37.364	Fri	117
OS4-38	0.875	21.5331	18.8415	20.025	2018-04-27-08-15-03.589	Fri	117
OS4-38	1	21.1124	21.1124	20.325	2018-04-27-08-15-24.488	Fri	117
OS4-38	1.15	21.8281	25.1023	3082.5	2018-04-27-08-15-45.813	Fri	117
OS4-38	1.225	15.0151	18.3935	16.85	2018-04-27-09-07-09.459	Fri	117
OS4-38	1.625	17.2436	28.0208	5.4	2018-04-27-09-07-27.533	Fri	117
OS4-38	1.525	17.2924	26.371	28.475	2018-04-27-09-07-34.558	Fri	117
OS4-38	2.425	9.537	23.1272	11.45	2018-04-27-09-08-04.559	Fri	117
OS4-38	1.225	20.6775	25.3299	13.925	2018-04-27-09-08-18.434	Fri	117
OS4-38	1.4	17.0824	23.9153	16.375	2018-04-27-09-08-33.584	Fri	117
OS4-38	1.2	17.7517	21.302	16.05	2018-04-27-09-08-51.359	Fri	117
OS4-38	1.125	17.1443	19.2873	17.925	2018-04-27-09-09-08.608	Fri	117
OS4-38	1.025	19.8785	20.3755	21.2	2018-04-27-09-09-27.658	Fri	117
OS4-38	1.025	21.0289	21.5546	15.575	2018-04-27-09-09-49.884	Fri	117
OS4-38	1.05	17.5845	18.4637	29.4	2018-04-27-09-10-06.484	Fri	117
OS4-38	1	20.5307	20.5307	19.625	2018-04-27-09-10-36.933	Fri	117
OS4-38	1.225	19.6202	24.0348	25.225	2018-04-27-09-10-57.559	Fri	117
OS4-38	1	22.627	22.627	23.4	2018-04-27-09-11-24.008	Fri	117
OS4-38	1	23.261	23.261	23.613	2018-04-27-09-11-48.408	Fri	117
OS4-38	0.95	21.4917	20.4171	23.837	2018-04-27-09-12-13.021	Fri	117
OS4-38	1.002	20.4586	20.4995	33.473	2018-04-27-09-12-37.809	Fri	117
OS4-38	0.975	22.4955	21.9331	16.6	2018-04-27-09-13-12.283	Fri	117
OS4-38	1.05	22.2172	23.3281	16.05	2018-04-27-09-13-29.858	Fri	117
OS4-38	1.084	20.8281	22.5777	18.741	2018-04-27-09-13-46.958	Fri	117
OS4-38	0.975	24.0579	23.4564	18.05	2018-04-27-09-14-06.783	Fri	117
OS4-38	1.075	20.0665	21.5715	26747.1	2018-04-27-09-14-25.808	Fri	117
OS4-38	1.35	14.8762	20.0828	3.825	2018-04-27-16-40-14.009	Fri	117
OS4-38	1.375	26.0602	35.8328	16.5	2018-04-27-16-40-19.184	Fri	117
OS4-38	2.2	19.867	43.7074	22.025	2018-04-27-16-40-37.059	Fri	117
OS4-38	1.525	18.6429	28.4304	24.975	2018-04-27-16-41-01.284	Fri	117
OS4-38	1.35	18.7177	25.2689	26.975	2018-04-27-16-41-27.784	Fri	117
OS4-38	1.2	16.4514	19.7416	31.075	2018-04-27-16-41-56.109	Fri	117
OS4-38	1.252	15.6007	19.5321	44.773	2018-04-27-16-42-28.384	Fri	117
OS4-38	1.15	19.0555	21.9138	11.925	2018-04-27-16-43-14.409	Fri	117
OS4-38	1.125	17.9891	20.2378	30.025	2018-04-27-16-43-27.483	Fri	117
OS4-38	1.2	20.7262	24.8715	22.4	2018-04-27-16-43-58.633	Fri	117
OS4-38	1	22.0455	22.0455	28.875	2018-04-27-16-44-22.234	Fri	117
OS4-38	1.05	20.6955	21.7303	23.125	2018-04-27-16-44-52.109	Fri	117
OS4-38	1.1	21.8439	24.0283	27.653	2018-04-27-16-45-16.283	Fri	117
OS4-38	0.947	23.0996	21.8753	18.6	2018-04-27-16-45-45.037	Fri	117
OS4-38	1.025	21.8544	22.4007	24.5	2018-04-27-16-46-04.584	Fri	117
OS4-38	0.95	20.69	19.6555	14.275	2018-04-27-16-46-30.108	Fri	117
OS4-38	1.025	19.3529	19.8367	13677.8	2018-04-27-16-46-45.334	Fri	117
OS4-38	1.106	19.71	21.7992	15.119	2018-04-27-20-34-44.112	Fri	117
OS4-38	1.175	20.4231	23.9972	12.3	2018-04-27-20-35-00.337	Fri	117
OS4-38	1.775	21.0211	37.3125	20.275	2018-04-27-20-35-13.812	Fri	117
OS4-38	1.225	20.3958	24.9848	16.275	2018-04-27-20-35-35.862	Fri	117
OS4-38	0.975	17.8317	17.3859	24.575	2018-04-27-20-35-53.362	Fri	117
OS4-38	1.3	18.9614	24.6498	15.825	2018-04-27-20-36-18.912	Fri	117
OS4-38	1.15	17.1965	19.776	11.725	2018-04-27-20-36-36.037	Fri	117
OS4-38	1.475	17.7433	26.1714	9.925	2018-04-27-20-36-48.912	Fri	117
OS4-38	1.55	18.0306	27.9474	25.275	2018-04-27-20-37-00.312	Fri	117
OS4-38	1.325	19.6732	26.067	27.875	2018-04-27-20-37-27.137	Fri	117
OS4-38	1.15	17.218	19.8007	16.882	2018-04-27-20-37-56.337	Fri	117
OS4-38	1.318	19.8833	26.2062	58.9	2018-04-27-20-38-14.369	Fri	117
OS4-38	1.175	20.3756	23.9413	34	2018-04-27-20-39-14.587	Fri	117
OS4-38	1.15	17.1727	19.7486	28.225	2018-04-27-20-39-49.762	Fri	117
OS4-38	1.475	21.3512	31.493	13.35	2018-04-27-20-40-19.137	Fri	117
OS4-38	1.25	16.4334	20.5418	34.175	2018-04-27-20-40-33.962	Fri	117
OS4-38	1.05	19.7016	20.6867	10313.7	2018-04-27-20-41-09.387	Fri	117
OS4-38	1.475	21.1074	31.1334	19.125	2018-04-27-23-33-04.133	Fri	117
OS4-38	1.525	25.5388	38.9467	3.975	2018-04-27-23-33-24.732	Fri	117
OS4-38	0.975	31.034	30.2582	25.65	2018-04-27-23-33-30.232	Fri	117
OS4-38	1.825	28.5822	52.1624	16	2018-04-27-23-33-56.858	Fri	117
OS4-38	1.3	22.2647	28.9441	15.825	2018-04-27-23-34-14.682	Fri	117
OS4-38	1.225	23.2473	28.4779	25.55	2018-04-27-23-34-31.808	Fri	117
OS4-38	1.05	25.0896	26.3441	68.7	2018-04-27-23-34-58.583	Fri	117
OS4-38	1.075	24.5887	26.4329	16.15	2018-04-27-23-36-08.332	Fri	117
OS4-38	0.975	20.7797	20.2602	24.475	2018-04-27-23-36-25.557	Fri	117
OS4-38	0.925	21.0104	19.4346	20.702	2018-04-27-23-36-51.008	Fri	117
OS4-38	0.942	21.0605	19.839	21.106	2018-04-27-23-37-12.635	Fri	117
OS4-38	1.075	20.6869	22.2384	20.7	2018-04-27-23-37-34.683	Fri	117
OS4-38	0.975	20.4287	19.918	32.675	2018-04-27-23-37-56.457	Fri	117
OS4-38	0.901	19.3547	17.4386	17.224	2018-04-27-23-38-30.107	Fri	117
OS4-38	1.2	17.4063	20.8876	38510	2018-04-27-23-38-48.233	Fri	117
OS4-38	1.725	16.3813	28.2578	11.425	2018-04-28-10-20-39.415	Sat	118
OS4-38	2.425	14.7894	35.8643	13.6	2018-04-28-10-20-52.565	Sat	118
OS4-38	1.3	19.4393	25.2711	7.3	2018-04-28-10-21-08.590	Sat	118
OS4-38	1.725	18.9933	32.7634	13.3	2018-04-28-10-21-17.190	Sat	118
OS4-38	1.475	18.7762	27.6949	18.3	2018-04-28-10-21-32.215	Sat	118
OS4-38	1.275	16.8244	21.4511	35.85	2018-04-28-10-21-51.989	Sat	118
OS4-38	1.175	19.505	22.9184	20.55	2018-04-28-10-22-29.115	Sat	118
OS4-38	1.15	16.6812	19.1834	17.425	2018-04-28-10-22-50.840	Sat	118
OS4-38	1.35	16.9296	22.8549	28.3	2018-04-28-10-23-09.415	Sat	118
OS4-38	1.275	17.5938	22.4321	31.775	2018-04-28-10-23-39.065	Sat	118
OS4-38	1.2	19.7413	23.6895	17.2	2018-04-28-10-24-12.114	Sat	118
OS4-38	1.125	19.9739	22.4707	18.85	2018-04-28-10-24-30.514	Sat	118
OS4-38	1.2	18.5757	22.2908	24.325	2018-04-28-10-24-50.490	Sat	118
OS4-38	1.2	20.5816	24.698	50.4	2018-04-28-10-25-16.015	Sat	118
OS4-38	1	18.9541	18.9541	32.325	2018-04-28-10-26-07.615	Sat	118
OS4-38	0.925	18.6291	17.2319	72.35	2018-04-28-10-26-40.940	Sat	118
OS4-38	1.15	23.5145	27.0417	54.675	2018-04-28-10-27-54.215	Sat	118
OS4-38	1.15	18.9507	21.7933	24512.6	2018-04-28-10-28-50.040	Sat	118
OS4-38	1.25	20.1782	25.2227	19.2	2018-04-28-17-17-23.752	Sat	118
OS4-38	1.275	20.1519	25.6937	11.736	2018-04-28-17-17-44.202	Sat	118
OS4-38	1.364	18.0491	24.619	33.705	2018-04-28-17-17-57.213	Sat	118
OS4-38	1.045	21.036	21.9826	19.725	2018-04-28-17-18-32.281	Sat	118
OS4-38	0.875	23.5296	20.5884	71.175	2018-04-28-17-18-53.051	Sat	118
OS4-38	1.275	24.5666	31.3224	47.275	2018-04-28-17-20-05.102	Sat	118
OS4-38	1.25	25.5504	31.938	20.725	2018-04-28-17-20-53.651	Sat	118
OS4-38	0.8	24.7951	19.8361	34.85	2018-04-28-17-21-15.627	Sat	118
OS4-38	0.953	28.3278	26.9964	47.522	2018-04-28-17-21-51.277	Sat	118
OS4-38	1.1	25.7706	28.3476	22.125	2018-04-28-17-22-39.752	Sat	118
OS4-38	1.1	22.4379	24.6817	42.65	2018-04-28-17-23-02.977	Sat	118
OS4-38	1.15	23.6069	27.1479	66.65	2018-04-28-17-23-46.727	Sat	118
OS4-38	1.25	25.5602	31.9502	140328	2018-04-28-17-24-54.527	Sat	118
OS4-38	1.4	17.7079	24.7911	18.75	2018-04-30-08-23-43.804	Mon	120
OS4-38	1.7	18.7251	31.8327	27.15	2018-04-30-08-24-03.954	Mon	120
OS4-38	1.45	17.3815	25.2032	17.7	2018-04-30-08-24-32.804	Mon	120
OS4-38	1.25	17.9662	22.4577	13.825	2018-04-30-08-24-51.954	Mon	120
OS4-38	1.3	17.0775	22.2007	25.5	2018-04-30-08-25-07.029	Mon	120
OS4-38	1.275	19.6324	25.0313	24.925	2018-04-30-08-25-33.829	Mon	120
OS4-38	1.275	19.1516	24.4183	32.45	2018-04-30-08-26-00.029	Mon	120
OS4-38	1.175	20.0803	23.5943	22.55	2018-04-30-08-26-33.754	Mon	120
OS4-38	1.025	19.8906	20.3879	17.475	2018-04-30-08-26-57.479	Mon	120
OS4-38	1.15	20.2089	23.2403	23.325	2018-04-30-08-27-15.979	Mon	120
OS4-38	1.075	20.4925	22.0295	22.629	2018-04-30-08-27-40.454	Mon	120
OS4-38	1.302	19.8441	25.837	28.497	2018-04-30-08-28-04.158	Mon	120
OS4-38	0.997	20.2453	20.1845	24.325	2018-04-30-08-28-33.957	Mon	120
OS4-38	1.05	19.8095	20.7999	25.875	2018-04-30-08-28-59.279	Mon	120
OS4-38	1.15	20.4077	23.4688	33.7	2018-04-30-08-29-26.204	Mon	120
OS4-38	1.4	18.7309	26.2232	20.05	2018-04-30-08-30-01.054	Mon	120
OS4-38	1.3	19.7554	25.682	24.35	2018-04-30-08-30-22.504	Mon	120
OS4-38	1.325	20.0789	26.6045	30953.3	2018-04-30-08-30-48.154	Mon	120
OS4-38	1.35	16.7313	22.5872	7.225	2018-04-30-17-06-42.794	Mon	120
OS4-38	2.128	18.8798	40.1761	6.79699	2018-04-30-17-06-51.369	Mon	120
OS4-38	1.375	21.6923	29.8269	18.275	2018-04-30-17-07-00.294	Mon	120
OS4-38	1.525	15.3842	23.4608	19.15	2018-04-30-17-07-19.944	Mon	120
OS4-38	1.5	17.7878	26.6818	5.95	2018-04-30-17-07-40.619	Mon	120
OS4-38	1.675	17.1706	28.7608	20.725	2018-04-30-17-07-48.069	Mon	120
OS4-38	0.95	19.3612	18.3932	17.225	2018-04-30-17-08-10.469	Mon	120
OS4-38	1.1	17.6025	19.3627	39.625	2018-04-30-17-08-28.644	Mon	120
OS4-38	1.175	16.8938	19.8502	18.65	2018-04-30-17-09-09.369	Mon	120
OS4-38	0.975	19.0962	18.6188	26.275	2018-04-30-17-09-29.194	Mon	120
OS4-38	1.075	17.9527	19.2991	28.725	2018-04-30-17-09-56.444	Mon	120
OS4-38	1.075	17.9478	19.2939	19.95	2018-04-30-17-10-26.244	Mon	120
OS4-38	0.95	17.572	16.6934	32.05	2018-04-30-17-10-47.269	Mon	120
OS4-38	1.15	19.1561	22.0295	40.825	2018-04-30-17-11-20.269	Mon	120
OS4-38	0.9	19.5229	17.5706	41.425	2018-04-30-17-12-02.244	Mon	120
OS4-38	1.325	16.6054	22.0021	30	2018-04-30-17-12-44.569	Mon	120
OS4-38	1.025	16.7747	17.1941	641.377	2018-04-30-17-13-15.894	Mon	120
OS4-38	0.9	14.1217	12.7096	2.27501	2018-04-30-17-23-58.295	Mon	120
OS4-38	1.5	16.5587	24.838	16	2018-04-30-17-24-01.471	Mon	120
OS4-38	1.45	16.9714	24.6086	15.3	2018-04-30-17-24-18.971	Mon	120
OS4-38	1.25	17.0318	21.2898	24.35	2018-04-30-17-24-35.721	Mon	120
OS4-38	1.3	19.2812	25.0656	20.1	2018-04-30-17-25-01.321	Mon	120
OS4-38	1.125	19.1949	21.5943	20.476	2018-04-30-17-25-22.720	Mon	120
OS4-38	1.124	19.698	22.1405	21.8	2018-04-30-17-25-44.321	Mon	120
OS4-38	1.05	20.489	21.5134	42.225	2018-04-30-17-26-07.246	Mon	120
OS4-38	1.05	19.9477	20.9451	20.175	2018-04-30-17-26-50.521	Mon	120
OS4-38	1.125	19.3895	21.8131	28.675	2018-04-30-17-27-11.746	Mon	120
OS4-38	1	19.75	19.75	22.453	2018-04-30-17-27-41.546	Mon	120
OS4-38	0.844	20.654	17.4319	23.303	2018-04-30-17-28-04.999	Mon	120
OS4-38	0.925	19.9849	18.486	35.9	2018-04-30-17-28-29.145	Mon	120
OS4-38	1.1	20.5384	22.5923	29.65	2018-04-30-17-29-05.971	Mon	120
OS4-38	1.125	17.5469	19.7402	24.35	2018-04-30-17-29-36.720	Mon	120
OS4-38	1.206	18.2157	21.9681	68042.9	2018-04-30-17-30-02.196	Mon	120
OS4-38	1.45	18.5496	26.897	12.577	2018-05-01-12-24-06.345	Tue	121
OS4-38	1.498	15.3861	23.0484	7.67501	2018-05-01-12-24-20.372	Tue	121
OS4-38	1.675	16.977	28.4366	12.8	2018-05-01-12-24-29.545	Tue	121
OS4-38	1.1	17.5523	19.3075	20.275	2018-05-01-12-24-44.020	Tue	121
OS4-38	1.275	18.9779	24.1968	15.675	2018-05-01-12-25-05.395	Tue	121
OS4-38	1.275	17.7901	22.6824	22.65	2018-05-01-12-25-22.345	Tue	121
OS4-38	1.15	17.6795	20.3314	15.5	2018-05-01-12-25-46.270	Tue	121
OS4-38	1.3	17.7397	23.0616	17.15	2018-05-01-12-26-02.920	Tue	121
OS4-38	1.15	19.0351	21.8903	18.55	2018-05-01-12-26-21.370	Tue	121
OS4-38	1.125	19.3511	21.77	23.05	2018-05-01-12-26-41.070	Tue	121
OS4-38	1.05	19.4249	20.3961	24.825	2018-05-01-12-27-05.245	Tue	121
OS4-38	1.125	21.0177	23.6449	17.05	2018-05-01-12-27-31.120	Tue	121
OS4-38	0.95	20.5311	19.5046	25.702	2018-05-01-12-27-49.295	Tue	121
OS4-38	0.912	19.962	18.2053	11.986	2018-05-01-12-28-15.947	Tue	121
OS4-38	0.925	23.5719	21.804	17.425	2018-05-01-12-28-28.845	Tue	121
OS4-38	1.05	22.8619	24.005	20.15	2018-05-01-12-28-47.195	Tue	121
OS4-38	0.975	20.4476	19.9364	19.5	2018-05-01-12-29-08.395	Tue	121
OS4-38	1.075	20.3915	21.9209	17.575	2018-05-01-12-29-28.870	Tue	121
OS4-38	1.025	21.0141	21.5395	2558	2018-05-01-12-29-47.520	Tue	121
OS4-38	1.2	22.9201	27.5041	12.95	2018-05-01-13-12-26.542	Tue	121
OS4-38	1.45	19.6074	28.4307	16.625	2018-05-01-13-12-40.692	Tue	121
OS4-38	1.536	18.8702	28.9846	21.314	2018-05-01-13-12-58.767	Tue	121
OS4-38	1.075	21.8683	23.5085	26.475	2018-05-01-13-13-21.618	Tue	121
OS4-38	1.1	20.1171	22.1288	15.575	2018-05-01-13-13-49.168	Tue	121
OS4-38	1.075	20.1155	21.6241	37.3	2018-05-01-13-14-05.842	Tue	121
OS4-38	1.075	19.1694	20.6071	16.6	2018-05-01-13-14-44.217	Tue	121
OS4-38	1.025	20.1544	20.6583	10.925	2018-05-01-13-15-01.892	Tue	121
OS4-38	1.05	19.8065	20.7969	20.225	2018-05-01-13-15-13.843	Tue	121
OS4-38	1	19.5674	19.5674	31.825	2018-05-01-13-15-35.118	Tue	121
OS4-38	0.925	21.8488	20.2102	16.8	2018-05-01-13-16-07.943	Tue	121
OS4-38	0.95	20.0026	19.0025	13.863	2018-05-01-13-16-25.668	Tue	121
OS4-38	0.997	21.0842	21.0209	16.54	2018-05-01-13-16-40.480	Tue	121
OS4-38	1.075	19.6054	21.0758	31.325	2018-05-01-13-16-58.017	Tue	121
OS4-38	1.125	18.2276	20.5061	15.2	2018-05-01-13-17-30.418	Tue	121
OS4-38	0.9	20.9863	18.8877	NaN	2018-05-01-13-17-46.742	Tue	121
OS4-39	1.825	23.1144	42.1837	9.125	2018-05-02-21-25-16.951	Wed	122
OS4-39	0.725	74.0358	53.6759	5.975	2018-05-02-21-25-27.901	Wed	122
OS4-39	0.85	63.1877	53.7095	12.025	2018-05-02-21-25-34.601	Wed	122
OS4-39	0.75	70.6482	52.9862	9.525	2018-05-02-21-25-47.476	Wed	122
OS4-39	0.65	74.5137	48.4339	12.15	2018-05-02-21-25-57.751	Wed	122
OS4-39	0.725	67.9754	49.2821	21.525	2018-05-02-21-26-10.551	Wed	122
OS4-39	0.625	78.178	48.8612	18.8	2018-05-02-21-26-32.801	Wed	122
OS4-39	0.65	68.0428	44.2278	16.325	2018-05-02-21-26-52.226	Wed	122
OS4-39	0.65	74.3192	48.3075	19.15	2018-05-02-21-27-09.201	Wed	122
OS4-39	0.625	74.5219	46.5762	21.2	2018-05-02-21-27-29.000	Wed	122
OS4-39	0.7	75.6001	52.9201	29.575	2018-05-02-21-27-50.826	Wed	122
OS4-39	0.575	78.5126	45.1448	8.55001	2018-05-02-21-28-21.100	Wed	122
OS4-39	0.575	73.5182	42.273	21.1	2018-05-02-21-28-30.226	Wed	122
OS4-39	0.6	75.8484	45.5091	14.5	2018-05-02-21-28-51.901	Wed	122
OS4-39	0.725	68.8537	49.9189	363.034	2018-05-02-21-29-07.000	Wed	122
OS4-39	1.425	35.3803	50.4169	47.6	2018-05-02-21-35-10.760	Wed	122
OS4-39	1.35	36.5955	49.4039	42.15	2018-05-02-21-35-59.785	Wed	122
OS4-39	1.425	40.5524	57.7872	NaN	2018-05-02-21-36-43.285	Wed	122
OS4-40	2.775	31.0157	86.0685	10.1	2018-05-02-15-15-14.414	Wed	122
OS4-40	2.5	32.2938	80.7346	18.55	2018-05-02-15-15-27.289	Wed	122
OS4-40	2.4	28.5168	68.4404	37.175	2018-05-02-15-15-48.339	Wed	122
OS4-40	1.325	29.7351	39.399	66.225	2018-05-02-15-16-27.914	Wed	122
OS4-40	1.475	37.8077	55.7663	7.725	2018-05-02-15-17-35.464	Wed	122
OS4-40	1.45	17.6113	25.5364	18.275	2018-05-02-15-17-44.664	Wed	122
OS4-40	1.175	19.8035	23.2691	28.475	2018-05-02-15-18-04.389	Wed	122
OS4-40	0.55	50.0139	27.5076	24.15	2018-05-02-15-18-34.039	Wed	122
OS4-40	1.15	24.8421	28.5684	7.45	2018-05-02-15-18-58.739	Wed	122
OS4-40	0.875	33.5112	29.3223	10.375	2018-05-02-15-19-07.339	Wed	122
OS4-40	1.25	28.1598	35.1998	39.875	2018-05-02-15-19-18.589	Wed	122
OS4-40	1.025	27.9888	28.6886	11.25	2018-05-02-15-19-59.714	Wed	122
OS4-40	1.325	26.4442	35.0386	11.05	2018-05-02-15-20-11.989	Wed	122
OS4-40	1.4	23.4695	32.8573	11.05	2018-05-02-15-20-24.364	Wed	122
OS4-40	0.85	24.3689	20.7136	41.95	2018-05-02-15-20-36.814	Wed	122
OS4-40	0.9	18.2795	16.4515	32.784	2018-05-02-15-21-19.614	Wed	122
OS4-40	0.941	24.752	23.2916	225.118	2018-05-02-15-21-53.298	Wed	122
OS4-40	1.349	18.5049	24.9631	32.475	2018-05-02-15-25-39.357	Wed	122
OS4-40	1.525	18.8195	28.6998	44.575	2018-05-02-15-26-13.181	Wed	122
OS4-40	1.63	20.1232	32.8008	10.52	2018-05-02-15-26-59.281	Wed	122
OS4-40	1.425	30.9382	44.087	22.975	2018-05-02-15-27-11.431	Wed	122
OS4-40	1.6	30.8275	49.3239	22.95	2018-05-02-15-27-35.831	Wed	122
OS4-40	1.175	29.5928	34.7715	17.725	2018-05-02-15-28-00.381	Wed	122
OS4-40	0.853	31.4823	26.8544	7.122	2018-05-02-15-28-19.281	Wed	122
OS4-40	1.3	34.2029	44.4638	4.275	2018-05-02-15-28-27.256	Wed	122
OS4-40	1.15	36.0579	41.4666	7.6	2018-05-02-15-28-32.831	Wed	122
OS4-40	1.075	41.6661	44.791	15.325	2018-05-02-15-28-41.581	Wed	122
OS4-40	1.475	37.5238	55.3476	9.05	2018-05-02-15-28-57.981	Wed	122
OS4-40	1.05	39.9465	41.9439	8.875	2018-05-02-15-29-08.506	Wed	122
OS4-40	1.15	38.0359	43.7413	12.025	2018-05-02-15-29-18.431	Wed	122
OS4-40	0.65	39.9856	25.9907	13.45	2018-05-02-15-29-31.606	Wed	122
OS4-40	1.1	26.8151	29.4967	39.225	2018-05-02-15-29-45.706	Wed	122
OS4-40	0.95	22.7106	21.575	5694.55	2018-05-02-15-30-26.031	Wed	122
OS4-40	3.3	29.8787	98.5996	17.275	2018-05-02-17-05-21.531	Wed	122
OS4-40	1.7	35.4322	60.2347	14.15	2018-05-02-17-05-42.105	Wed	122
OS4-40	2.275	39.337	89.4916	34.5	2018-05-02-17-05-57.956	Wed	122
OS4-40	1.45	38.0251	55.1363	14.075	2018-05-02-17-06-34.730	Wed	122
OS4-40	1.95	37.4291	72.9868	8.9	2018-05-02-17-06-50.256	Wed	122
OS4-40	1.375	43.8984	60.3603	3.94999	2018-05-02-17-07-01.106	Wed	122
OS4-40	1.275	44.3582	56.5568	4.40001	2018-05-02-17-07-06.430	Wed	122
OS4-40	1.625	40.2457	65.3992	4.875	2018-05-02-17-07-12.106	Wed	122
OS4-40	0.9	33.8325	30.4493	9.9	2018-05-02-17-07-18.606	Wed	122
OS4-40	1.275	38.5242	49.1184	4.85001	2018-05-02-17-07-29.405	Wed	122
OS4-40	0.85	40.9501	34.8076	5.225	2018-05-02-17-07-35.531	Wed	122
OS4-40	0.775	39.2431	30.4134	28.5	2018-05-02-17-07-41.606	Wed	122
OS4-40	1.45	34.3526	49.8113	10.55	2018-05-02-17-08-10.881	Wed	122
OS4-40	1.425	36.1839	51.5621	6.8	2018-05-02-17-08-22.881	Wed	122
OS4-40	1.4	16.6229	23.2721	12.25	2018-05-02-17-08-31.106	Wed	122
OS4-40	1.425	34.1388	48.6478	32.05	2018-05-02-17-08-44.756	Wed	122
OS4-40	1.525	36.9184	56.3006	5.35	2018-05-02-17-09-18.231	Wed	122
OS4-40	1.475	27.0729	39.9325	3.05	2018-05-02-17-09-25.106	Wed	122
OS4-40	2.95	8.64318	25.4974	426.26	2018-05-02-17-09-29.631	Wed	122
OS4-40	1.275	22.4968	28.6834	20.8	2018-05-02-17-16-38.841	Wed	122
OS4-40	1.525	27.2139	41.5012	27.15	2018-05-02-17-17-00.916	Wed	122
OS4-40	1.525	31.0321	47.324	35	2018-05-02-17-17-29.591	Wed	122
OS4-40	1.225	28.3426	34.7197	46.7	2018-05-02-17-18-06.116	Wed	122
OS4-40	1.25	35.1394	43.9243	30.3	2018-05-02-17-18-54.041	Wed	122
OS4-40	1.025	29.3486	30.0823	8.52499	2018-05-02-17-19-25.591	Wed	122
OS4-40	1.2	27.6737	33.2084	6.4	2018-05-02-17-19-35.141	Wed	122
OS4-40	1.2	27.003	32.4036	10.325	2018-05-02-17-19-42.741	Wed	122
OS4-40	1.475	26.1576	38.5825	24.3	2018-05-02-17-19-54.266	Wed	122
OS4-40	1.225	31.0317	38.0138	5.65	2018-05-02-17-20-20.041	Wed	122
OS4-40	1.075	33.063	35.5427	9.2	2018-05-02-17-20-26.916	Wed	122
OS4-40	1	35.9515	35.9515	18.8	2018-05-02-17-20-37.191	Wed	122
OS4-40	1.225	31.8659	39.0358	12.25	2018-05-02-17-20-56.991	Wed	122
OS4-40	0.925	36.1006	33.3931	10.627	2018-05-02-17-21-10.466	Wed	122
OS4-40	0.773	33.2206	25.6795	16.85	2018-05-02-17-21-22.018	Wed	122
OS4-40	0.9	37.3764	33.6388	9.20001	2018-05-02-17-21-39.641	Wed	122
OS4-40	0.725	30.7479	22.2922	1829.15	2018-05-02-17-21-49.741	Wed	122
OS4-40	1.375	33.1062	45.521	7.39999	2018-05-02-17-52-19.616	Wed	122
OS4-40	1.55	34.1582	52.9452	13.516	2018-05-02-17-52-28.390	Wed	122
OS4-40	1.504	30.5539	45.953	5.53	2018-05-02-17-52-43.456	Wed	122
OS4-40	1.475	34.4892	50.8715	11.75	2018-05-02-17-52-50.490	Wed	122
OS4-40	1.525	29.3262	44.7224	17.3	2018-05-02-17-53-03.716	Wed	122
OS4-40	1.5	36.2351	54.3526	28.9	2018-05-02-17-53-22.541	Wed	122
OS4-40	1.155	35.4712	40.9692	25.47	2018-05-02-17-53-52.941	Wed	122
OS4-40	1.075	35.0241	37.6509	67.2	2018-05-02-17-54-19.566	Wed	122
OS4-40	0.901	35.8608	32.3106	11417.6	2018-05-02-17-55-27.841	Wed	122
OS4-40	2.325	22.0738	51.3215	23.325	2018-05-02-21-05-46.335	Wed	122
OS4-40	1.725	15.5819	26.8789	34.675	2018-05-02-21-06-11.985	Wed	122
OS4-40	1.875	12.9846	24.3461	45.836	2018-05-02-21-06-48.385	Wed	122
OS4-40	1.05	38.4502	40.3727	19.275	2018-05-02-21-07-36.096	Wed	122
OS4-40	1.257	30.9657	38.9239	8.143	2018-05-02-21-07-56.421	Wed	122
OS4-40	0.575	30.3708	17.4632	16300.9	2018-05-02-21-08-05.821	Wed	122
OS4-40	1.45	25.7837	37.3864	24.875	2018-05-03-01-39-47.316	Thu	123
OS4-40	1.8	20.7815	37.4067	36.653	2018-05-03-01-40-13.641	Thu	123
OS4-40	1.323	22.7237	30.0634	18.124	2018-05-03-01-40-52.094	Thu	123
OS4-40	1.7	25.2444	42.9156	24.15	2018-05-03-01-41-11.541	Thu	123
OS4-40	1.3	16.8076	21.8499	55	2018-05-03-01-41-37.391	Thu	123
OS4-40	1.225	14.0149	17.1683	9.20601	2018-05-03-01-42-33.691	Thu	123
OS4-40	1.194	24.3233	29.042	8.125	2018-05-03-01-42-44.122	Thu	123
OS4-40	1.725	26.8913	46.3876	7.94999	2018-05-03-01-42-53.441	Thu	123
OS4-40	1.725	23.8582	41.1554	8.70001	2018-05-03-01-43-03.116	Thu	123
OS4-40	1.475	20.5314	30.2838	21.5	2018-05-03-01-43-13.541	Thu	123
OS4-40	1.325	21.9195	29.0433	8.05	2018-05-03-01-43-36.516	Thu	123
OS4-40	1.25	20.282	25.3525	4.95	2018-05-03-01-43-45.891	Thu	123
OS4-40	1.05	21.5289	22.6054	86360.8	2018-05-03-01-43-52.091	Thu	123
OS4-40	3.2	20.6402	66.0487	14.1	2018-05-04-01-43-13.923	Fri	124
OS4-40	2.35	24.7741	58.2192	42.3	2018-05-04-01-43-31.223	Fri	124
OS4-40	2.075	28.0831	58.2724	28.875	2018-05-04-01-44-15.873	Fri	124
OS4-40	1.475	27.2424	40.1825	22.225	2018-05-04-01-44-46.823	Fri	124
OS4-40	1.85	26.7137	49.4203	26.375	2018-05-04-01-45-10.523	Fri	124
OS4-40	1.475	25.6781	37.8751	12.775	2018-05-04-01-45-38.748	Fri	124
OS4-40	1.1	27.922	30.7142	48.95	2018-05-04-01-45-52.998	Fri	124
OS4-40	1.45	23.0068	33.3599	12.075	2018-05-04-01-46-43.048	Fri	124
OS4-40	1.675	21.1235	35.3819	16.475	2018-05-04-01-46-56.573	Fri	124
OS4-40	1.9	20.703	39.3356	13.1	2018-05-04-01-47-14.723	Fri	124
OS4-40	1.312	19.8746	26.0755	29.538	2018-05-04-01-47-29.723	Fri	124
OS4-40	1.3	24.2666	31.5466	17.275	2018-05-04-01-48-00.573	Fri	124
OS4-40	0.575	15.7176	9.03764	22.825	2018-05-04-01-48-19.148	Fri	124
OS4-40	1.3	22.5652	29.3347	38.125	2018-05-04-01-48-42.548	Fri	124
OS4-40	1.025	23.1739	23.7532	16.225	2018-05-04-01-49-21.973	Fri	124
OS4-40	1.2	29.361	35.2332	9.50001	2018-05-04-01-49-39.223	Fri	124
OS4-40	1.325	28.2856	37.4784	6.42499	2018-05-04-01-49-49.923	Fri	124
OS4-40	1	32.9576	32.9576	10.1	2018-05-04-01-49-57.673	Fri	124
OS4-40	0.75	40.5247	30.3936	2178.27	2018-05-04-01-50-08.773	Fri	124
OS4-40	1.925	25.5735	49.229	19.675	2018-05-04-02-26-27.793	Fri	124
OS4-40	1.275	22.8966	29.1932	21.175	2018-05-04-02-26-49.392	Fri	124
OS4-40	1.575	27.8358	43.8413	5.225	2018-05-04-02-27-11.843	Fri	124
OS4-40	0.675	21.3269	14.3956	3659.53	2018-05-04-02-27-18.643	Fri	124
OS4-40	1.675	25.8268	43.26	14.325	2018-05-04-03-28-18.850	Fri	124
OS4-40	1.4	21.411	29.9755	19.1	2018-05-04-03-28-34.849	Fri	124
OS4-40	1.35	21.5476	29.0892	17.75	2018-05-04-03-28-55.350	Fri	124
OS4-40	1.25	19.2207	24.0259	11.05	2018-05-04-03-29-14.450	Fri	124
OS4-40	1.175	21.5296	25.2973	51285.8	2018-05-04-03-29-26.749	Fri	124
OS4-40	1.936	20.5384	39.7624	21.264	2018-05-04-17-44-13.682	Fri	124
OS4-40	1.375	27.4826	37.7886	26.105	2018-05-04-17-44-36.883	Fri	124
OS4-40	1.37	28.2038	38.6392	25.525	2018-05-04-17-45-04.363	Fri	124
OS4-40	1.625	28.9135	46.9844	24.925	2018-05-04-17-45-31.258	Fri	124
OS4-40	1.275	30.4592	38.8355	21.4	2018-05-04-17-45-57.808	Fri	124
OS4-40	1.425	29.5713	42.1391	25.75	2018-05-04-17-46-20.483	Fri	124
OS4-40	1.15	35.2812	40.5734	32.475	2018-05-04-17-46-47.658	Fri	124
OS4-40	1.275	37.0396	47.2255	27.105	2018-05-04-17-47-21.282	Fri	124
OS4-40	1.27	31.0169	39.3915	13.255	2018-05-04-17-47-49.662	Fri	124
OS4-40	1.27	37.6265	47.7857	11.375	2018-05-04-17-48-04.188	Fri	124
OS4-40	1.1	21.3778	23.5156	9.92501	2018-05-04-17-48-16.832	Fri	124
OS4-40	1.3	32.047	41.6612	12.875	2018-05-04-17-48-27.858	Fri	124
OS4-40	1.85	36.7859	68.054	5.7	2018-05-04-17-48-42.033	Fri	124
OS4-40	0.875	41.5179	36.3282	11.575	2018-05-04-17-48-49.583	Fri	124
OS4-40	1.05	32.5211	34.1471	12.025	2018-05-04-17-49-02.033	Fri	124
OS4-40	1.621	32.9572	53.4236	13.804	2018-05-04-17-49-15.107	Fri	124
OS4-40	1.4	33.6238	47.0733	13.525	2018-05-04-17-49-30.533	Fri	124
OS4-40	1.175	40.2339	47.2748	1384.49	2018-05-04-17-49-45.458	Fri	124
OS4-40	1.65	37.464	61.8156	10.975	2018-05-04-18-12-51.121	Fri	124
OS4-40	1.7	35.926	61.0743	20.8	2018-05-04-18-13-03.746	Fri	124
OS4-40	1.575	38.8104	61.1264	44.375	2018-05-04-18-13-26.246	Fri	124
OS4-40	1.8	35.6854	64.2337	31.325	2018-05-04-18-14-12.196	Fri	124
OS4-40	1.775	35.8783	63.6839	13.85	2018-05-04-18-14-45.321	Fri	124
OS4-40	1.225	33.9101	41.5398	16.95	2018-05-04-18-15-00.946	Fri	124
OS4-40	0.875	25.8319	22.6029	17.725	2018-05-04-18-15-19.121	Fri	124
OS4-40	1.325	22.6929	30.0681	22.675	2018-05-04-18-15-37.721	Fri	124
OS4-40	1.175	22.6753	26.6435	11253.8	2018-05-04-18-16-01.721	Fri	124
OS4-40	1.35	30.7352	41.4925	23.65	2018-05-04-21-23-36.701	Fri	124
OS4-40	1.3	26.0082	33.8107	53.104	2018-05-04-21-24-01.702	Fri	124
OS4-40	1.746	30.7004	53.6029	74.15	2018-05-04-21-24-56.106	Fri	124
OS4-40	1.375	33.9728	46.7125	60.4	2018-05-04-21-26-12.001	Fri	124
OS4-40	1.475	32.2902	47.628	13.275	2018-05-04-21-27-13.777	Fri	124
OS4-40	1.3	39.4719	51.3134	27.225	2018-05-04-21-27-28.527	Fri	124
OS4-40	1.225	39.3871	48.2492	27.25	2018-05-04-21-27-57.052	Fri	124
OS4-40	1.05	34.2938	36.0085	18.525	2018-05-04-21-28-25.527	Fri	124
OS4-40	0.9	27.7797	25.0018	3299.55	2018-05-04-21-28-45.102	Fri	124
OS4-40	2.875	23.4566	67.4377	18.577	2018-05-04-22-23-45.548	Fri	124
OS4-40	1.948	26.2051	51.0475	28.175	2018-05-04-22-24-06.999	Fri	124
OS4-40	2.05	30.2842	62.0826	19.354	2018-05-04-22-24-37.122	Fri	124
OS4-40	1.196	31.4443	37.6074	9.35	2018-05-04-22-24-58.526	Fri	124
OS4-40	1.55	27.0347	41.9038	10.025	2018-05-04-22-25-09.072	Fri	124
OS4-40	1.675	25.7146	43.072	13.025	2018-05-04-22-25-20.647	Fri	124
OS4-40	1.9	28.3835	53.9287	11.475	2018-05-04-22-25-35.348	Fri	124
OS4-40	2	25.8686	51.7372	20.725	2018-05-04-22-25-48.723	Fri	124
OS4-40	1.725	28.5635	49.2721	33.3	2018-05-04-22-26-11.448	Fri	124
OS4-40	1.45	34.8865	50.5855	14.6	2018-05-04-22-26-46.473	Fri	124
OS4-40	1.3	30.2011	39.2615	10.025	2018-05-04-22-27-02.523	Fri	124
OS4-40	1.125	34.8849	39.2456	4305.58	2018-05-04-22-27-13.847	Fri	124
OS4-40	1.25	30.0247	37.5309	28.975	2018-05-04-23-39-00.549	Fri	124
OS4-40	1.2	29.9968	35.9962	890.213	2018-05-04-23-39-30.774	Fri	124
OS4-40	1.625	28.9818	47.0954	27.41	2018-05-04-23-54-22.187	Fri	124
OS4-40	1.24	30.9285	38.3513	33.45	2018-05-04-23-54-51.222	Fri	124
OS4-40	1.7	31.6769	53.8507	29.75	2018-05-04-23-55-25.912	Fri	124
OS4-40	1.05	28.0493	29.4517	28.368	2018-05-04-23-55-57.362	Fri	124
OS4-40	0.932	26.5772	24.7699	37.5	2018-05-04-23-56-26.780	Fri	124
OS4-40	1.3	28.6462	37.2401	97311.8	2018-05-04-23-57-05.212	Fri	124
OS4-40	1.495	33.6916	50.3689	40.105	2018-05-06-02-58-58.292	Sun	126
OS4-40	1.475	31.1138	45.8929	26.525	2018-05-06-02-59-39.893	Sun	126
OS4-40	1.3	38.5733	50.1453	6.875	2018-05-06-03-00-07.893	Sun	126
OS4-40	1.2	29.8328	35.7994	17.925	2018-05-06-03-00-16.068	Sun	126
OS4-40	1.25	30.1083	37.6354	9.55	2018-05-06-03-00-35.193	Sun	126
OS4-40	1.125	29.9026	33.6404	23.85	2018-05-06-03-00-45.993	Sun	126
OS4-40	1.075	35.3898	38.0441	31781.1	2018-05-06-03-01-10.967	Sun	126
OS4-40	1.325	35.0981	46.505	20.425	2018-05-06-11-50-53.169	Sun	126
OS4-40	1.55	31.6464	49.0519	21.825	2018-05-06-11-51-14.920	Sun	126
OS4-40	1.65	33.0456	54.5252	16.025	2018-05-06-11-51-38.295	Sun	126
OS4-40	1.55	36.4286	56.4644	21041.6	2018-05-06-11-51-55.970	Sun	126
OS4-40	1.416	33.1708	46.9699	12.5	2018-05-06-17-42-39.123	Sun	126
OS4-40	1.325	31.637	41.919	21.05	2018-05-06-17-42-53.038	Sun	126
OS4-40	1.65	27.0884	44.6959	27.575	2018-05-06-17-43-15.414	Sun	126
OS4-40	1.45	30.9959	44.9441	18.175	2018-05-06-17-43-44.639	Sun	126
OS4-40	1.3	29.8062	38.7481	32.55	2018-05-06-17-44-04.264	Sun	126
OS4-40	1.3	33.277	43.2601	27.2	2018-05-06-17-44-38.113	Sun	126
OS4-40	1.325	30.3079	40.158	29.775	2018-05-06-17-45-06.614	Sun	126
OS4-40	1.175	34.4936	40.53	25.625	2018-05-06-17-45-37.713	Sun	126
OS4-40	1.2	38.8021	46.5625	14.975	2018-05-06-17-46-04.514	Sun	126
OS4-40	1.45	37.2266	53.9785	9.275	2018-05-06-17-46-20.688	Sun	126
OS4-40	1.625	28.508	46.3255	18.025	2018-05-06-17-46-31.413	Sun	126
OS4-40	1.225	30.3614	37.1927	6.7	2018-05-06-17-46-51.064	Sun	126
OS4-40	0.95	26.4217	25.1006	14.9	2018-05-06-17-46-58.989	Sun	126
OS4-40	1.25	44.0689	55.0861	7.97501	2018-05-06-17-47-14.838	Sun	126
OS4-40	1.475	33.0851	48.8005	5.15	2018-05-06-17-47-24.064	Sun	126
OS4-40	1.475	35.5069	52.3726	14.225	2018-05-06-17-47-30.689	Sun	126
OS4-40	1.175	41.6615	48.9522	689.633	2018-05-06-17-47-46.388	Sun	126
OS4-40	1.175	35.8251	42.0944	17.336	2018-05-06-17-59-17.196	Sun	126
OS4-40	1.658	29.8954	49.5666	14.557	2018-05-06-17-59-35.708	Sun	126
OS4-40	1.081	28.5387	30.8503	27.393	2018-05-06-17-59-51.923	Sun	126
OS4-40	0.625	25.8993	16.187	10.75	2018-05-06-18-00-20.396	Sun	126
OS4-40	1.55	35.8793	55.613	6.325	2018-05-06-18-00-31.772	Sun	126
OS4-40	1.2	34.6444	41.5733	24.725	2018-05-06-18-00-39.647	Sun	126
OS4-40	1.525	32.8421	50.0842	4.20001	2018-05-06-18-01-05.571	Sun	126
OS4-40	0.951	34.766	33.0625	10.25	2018-05-06-18-01-11.297	Sun	126
OS4-40	1.374	32.0744	44.0703	2937.08	2018-05-06-18-01-22.497	Sun	126
OS4-40	1.5	35.6129	53.4193	20.333	2018-05-06-18-50-20.949	Sun	126
OS4-40	1.317	30.5314	40.2099	22	2018-05-06-18-50-42.782	Sun	126
OS4-40	1.75	22.645	39.6287	35.85	2018-05-06-18-51-06.099	Sun	126
OS4-40	1.231	33.2281	40.9038	19.494	2018-05-06-18-51-43.699	Sun	126
OS4-40	0.975	34.9425	34.069	17.45	2018-05-06-18-52-04.424	Sun	126
OS4-40	1.15	28.7628	33.0773	31.475	2018-05-06-18-52-22.849	Sun	126
OS4-40	1.25	34.105	42.6313	102.425	2018-05-06-18-52-55.474	Sun	126
OS4-40	1.425	35.937	51.2102	36.7	2018-05-06-18-54-39.149	Sun	126
OS4-40	1.2	35.5966	42.7159	31.9	2018-05-06-18-55-17.274	Sun	126
OS4-40	1.5	25.6858	38.5287	20.325	2018-05-06-18-55-50.374	Sun	126
OS4-40	1.4	39.3815	55.134	35.525	2018-05-06-18-56-12.199	Sun	126
OS4-40	1.2	37.6268	45.1522	5682.31	2018-05-06-18-56-49.124	Sun	126
OS4-40	1.105	26.6545	29.4532	6.247	2018-05-06-20-31-32.633	Sun	126
OS4-40	0.95	27.5791	26.2002	68486.7	2018-05-06-20-31-39.985	Sun	126
OS4-40	0.887	62.3752	55.3268	9.82499	2018-05-07-15-33-07.664	Mon	127
OS4-40	0.85	62.9025	53.4671	11.7	2018-05-07-15-33-18.375	Mon	127
OS4-40	1.1	35.6129	39.1742	13.05	2018-05-07-15-33-30.926	Mon	127
OS4-40	1.125	39.9881	44.9866	11.925	2018-05-07-15-33-45.076	Mon	127
OS4-40	1.25	25.7494	32.1867	21.275	2018-05-07-15-33-58.126	Mon	127
OS4-40	1.075	39.0368	41.9646	57.476	2018-05-07-15-34-20.650	Mon	127
OS4-40	1.049	38.7593	40.6585	35	2018-05-07-15-35-19.201	Mon	127
OS4-40	1	33.4864	33.4864	15	2018-05-07-15-35-55.250	Mon	127
OS4-40	0.625	37.1568	23.223	1105.58	2018-05-07-15-36-11.251	Mon	127
OS4-40	1.628	39.354	64.0683	7.42899	2018-05-07-15-54-37.459	Mon	127
OS4-40	1.325	44.9981	59.6225	6.225	2018-05-07-15-54-46.516	Mon	127
OS4-40	1.275	42.0699	53.6391	10.375	2018-05-07-15-54-54.066	Mon	127
OS4-40	1.325	36.1609	47.9132	9.07499	2018-05-07-15-55-05.716	Mon	127
OS4-40	1.3	42.8079	55.6503	17.3	2018-05-07-15-55-16.116	Mon	127
OS4-40	1.2	41.1826	49.4191	6.95001	2018-05-07-15-55-34.716	Mon	127
OS4-40	1.25	36.3968	45.4959	22.4	2018-05-07-15-55-42.866	Mon	127
OS4-40	1.2	48.8945	58.6734	7.6	2018-05-07-15-56-06.516	Mon	127
OS4-40	1.075	39.7092	42.6874	7.12501	2018-05-07-15-56-15.316	Mon	127
OS4-40	1.125	42.5891	47.9128	8.425	2018-05-07-15-56-23.516	Mon	127
OS4-40	1.175	35.3071	41.4858	20.925	2018-05-07-15-56-33.066	Mon	127
OS4-40	1.325	38.5233	51.0434	8.87499	2018-05-07-15-56-55.166	Mon	127
OS4-40	1.225	33.3743	40.8835	3.105	2018-05-07-15-57-05.366	Mon	127
OS4-40	0.87	9.77983	8.50845	21270	2018-05-07-15-57-09.696	Mon	127
OS4-40	1.25	29.6756	37.0945	16.7	2018-05-07-21-51-40.587	Mon	127
OS4-40	1.1	24.5384	26.9922	38.7	2018-05-07-21-51-58.537	Mon	127
OS4-40	1.175	24.7194	29.0453	69.475	2018-05-07-21-52-38.337	Mon	127
OS4-40	1.225	37.2256	45.6014	36.55	2018-05-07-21-53-48.987	Mon	127
OS4-40	1.45	42.146	61.1117	6.025	2018-05-07-21-54-26.762	Mon	127
OS4-40	1.2	37.267	44.7203	8.175	2018-05-07-21-54-34.237	Mon	127
OS4-40	1.4	30.3373	42.4723	5.975	2018-05-07-21-54-43.612	Mon	127
OS4-40	1.3	30.249	39.3237	6.725	2018-05-07-21-54-50.987	Mon	127
OS4-40	1.225	31.5074	38.5966	17.675	2018-05-07-21-54-59.012	Mon	127
OS4-40	1.525	40.2145	61.327	68902.8	2018-05-07-21-55-17.912	Mon	127
OS4-40	2.45	31.2222	76.4945	28.075	2018-05-08-17-03-42.235	Tue	128
OS4-40	1.75	31.8393	55.7188	31.5	2018-05-08-17-04-12.760	Tue	128
OS4-40	1.45	31.2187	45.2671	38.45	2018-05-08-17-04-46.010	Tue	128
OS4-40	1.7	37.8815	64.3986	36.7	2018-05-08-17-05-25.911	Tue	128
OS4-40	1.425	35.8626	51.1043	26.075	2018-05-08-17-06-04.310	Tue	128
OS4-40	1.3	36.3642	47.2735	6.65001	2018-05-08-17-06-31.810	Tue	128
OS4-40	0.9	36.9148	33.2233	8.77499	2018-05-08-17-06-39.761	Tue	128
OS4-40	1.4	40.1301	56.1821	8.22501	2018-05-08-17-06-49.435	Tue	128
OS4-40	1.4	40.1801	56.2521	8.575	2018-05-08-17-06-59.061	Tue	128
OS4-40	1.776	41.442	73.6011	10.749	2018-05-08-17-07-09.036	Tue	128
OS4-40	1.475	44.6983	65.93	26.35	2018-05-08-17-07-21.561	Tue	128
OS4-40	1.25	44.2074	55.2592	7.25	2018-05-08-17-07-49.386	Tue	128
OS4-40	1.075	44.8358	48.1985	15.525	2018-05-08-17-07-57.886	Tue	128
OS4-40	1.55	50.1964	77.8045	9.55	2018-05-08-17-08-14.486	Tue	128
OS4-40	1.275	38.6336	49.2579	12.425	2018-05-08-17-08-25.586	Tue	128
OS4-40	1.525	34.7991	53.0686	10.225	2018-05-08-17-08-39.286	Tue	128
OS4-40	1.375	34.7291	47.7525	12.025	2018-05-08-17-08-51.036	Tue	128
OS4-40	1.55	35.1708	54.5148	23.325	2018-05-08-17-09-04.436	Tue	128
OS4-40	1.375	41.4208	56.9536	13.525	2018-05-08-17-09-29.311	Tue	128
OS4-40	1.255	36.0818	45.2827	NaN	2018-05-08-17-09-44.211	Tue	128
OS4-41	2.35	27.9737	65.7382	10.575	2018-05-19-19-40-17.068	Sat	139
OS4-41	1.6	33.8685	54.1895	10.9	2018-05-19-19-40-29.994	Sat	139
OS4-41	1.607	36.7964	59.1319	10.668	2018-05-19-19-40-42.494	Sat	139
OS4-41	1.175	42.3476	49.7584	10.4	2018-05-19-19-40-54.769	Sat	139
OS4-41	0.925	43.8879	40.5963	12.05	2018-05-19-19-41-06.344	Sat	139
OS4-41	1.1	40.1884	44.2072	6.925	2018-05-19-19-41-19.319	Sat	139
OS4-41	0.9	40.3694	36.3325	5.2	2018-05-19-19-41-27.344	Sat	139
OS4-41	0.9	41.5552	37.3997	3038.03	2018-05-19-19-41-33.444	Sat	139
OS4-41	3.25	33.2503	108.063	9.2	2018-05-19-20-32-12.373	Sat	139
OS4-41	1.777	44.9735	79.9179	11.473	2018-05-19-20-32-24.823	Sat	139
OS4-41	1.35	49.3689	66.648	31.65	2018-05-19-20-32-38.073	Sat	139
OS4-41	1.4	50.3666	70.5132	18.4	2018-05-19-20-33-11.074	Sat	139
OS4-41	1.5	47.9721	71.9581	16.425	2018-05-19-20-33-30.874	Sat	139
OS4-41	1.125	43.3351	48.7519	12.475	2018-05-19-20-33-48.799	Sat	139
OS4-41	1.05	59.6417	62.6237	12.65	2018-05-19-20-34-02.398	Sat	139
OS4-41	0.975	49.7488	48.5051	7.6	2018-05-19-20-34-16.099	Sat	139
OS4-41	1.15	42.1612	48.4854	4189.4	2018-05-19-20-34-24.674	Sat	139
OS4-41	3	31.8829	95.6487	8.5	2018-05-19-21-44-15.227	Sat	139
OS4-41	1.9	45.2875	86.0463	10.7	2018-05-19-21-44-26.727	Sat	139
OS4-41	1.825	48.0103	87.6188	15.075	2018-05-19-21-44-39.327	Sat	139
OS4-41	2.05	41.9571	86.012	16.575	2018-05-19-21-44-56.227	Sat	139
OS4-41	1.75	44.6303	78.103	18.1	2018-05-19-21-45-14.852	Sat	139
OS4-41	1.575	43.9604	69.2376	11.025	2018-05-19-21-45-34.701	Sat	139
OS4-41	1.275	48.8356	62.2655	10.85	2018-05-19-21-45-47.302	Sat	139
OS4-41	1.175	46.6274	54.7872	4.425	2018-05-19-21-45-59.427	Sat	139
OS4-41	0.925	42.024	38.8722	8437.92	2018-05-19-21-46-05.027	Sat	139
OS4-41	5.225	26.0286	135.999	15.1	2018-05-20-00-06-43.869	Sun	140
OS4-41	1.4	45.6863	63.9608	11.95	2018-05-20-00-07-04.194	Sun	140
OS4-41	1.3	45.9134	59.6874	13.6	2018-05-20-00-07-17.544	Sun	140
OS4-41	1.35	42.3973	57.2364	12.15	2018-05-20-00-07-32.444	Sun	140
OS4-41	1.125	45.8822	51.6175	14.075	2018-05-20-00-07-45.944	Sun	140
OS4-41	1.275	44.0939	56.2197	10.933	2018-05-20-00-08-01.144	Sun	140
OS4-41	1.042	49.6626	51.7484	5.425	2018-05-20-00-08-13.352	Sun	140
OS4-41	1.025	44.4269	45.5376	30382.6	2018-05-20-00-08-19.819	Sun	140
OS4-41	2.5	34.2208	85.5519	14.175	2018-05-20-08-34-43.450	Sun	140
OS4-41	1.875	45.4391	85.1983	12.825	2018-05-20-08-35-00.125	Sun	140
OS4-41	1.625	45.1257	73.3293	24.825	2018-05-20-08-35-14.825	Sun	140
OS4-41	1.425	51.6378	73.5838	11.15	2018-05-20-08-35-41.275	Sun	140
OS4-41	1.452	47.0752	68.3533	11.373	2018-05-20-08-35-53.850	Sun	140
OS4-41	1.125	54.1614	60.9316	2333.48	2018-05-20-08-36-06.675	Sun	140
OS4-41	2.625	33.0069	86.6431	12.5	2018-05-20-09-15-01.277	Sun	140
OS4-41	1.425	49.1799	70.0814	17.984	2018-05-20-09-15-16.402	Sun	140
OS4-41	1.366	50.1844	68.552	26.7	2018-05-20-09-15-35.811	Sun	140
OS4-41	1.05	50.4313	52.9529	22.95	2018-05-20-09-16-03.877	Sun	140
OS4-41	1	50.0726	50.0726	8.225	2018-05-20-09-16-27.877	Sun	140
OS4-41	1.154	50.0186	57.7215	6575.67	2018-05-20-09-16-37.102	Sun	140
OS4-41	1.625	47.7127	77.5331	10.35	2018-05-20-11-06-13.929	Sun	140
OS4-41	1.525	50.7707	77.4253	13.05	2018-05-20-11-06-25.904	Sun	140
OS4-41	1.325	46.9439	62.2007	14.425	2018-05-20-11-06-40.479	Sun	140
OS4-41	1.275	52.3663	66.767	12.125	2018-05-20-11-06-56.229	Sun	140
OS4-41	1.225	50.3126	61.6329	7.77501	2018-05-20-11-07-09.629	Sun	140
OS4-41	0.975	46.3743	45.2149	6.67499	2018-05-20-11-07-18.629	Sun	140
OS4-41	1.4	41.7741	58.4838	1787.31	2018-05-20-11-07-26.279	Sun	140
OS4-41	3.544	33.3901	118.335	12.275	2018-05-20-11-37-14.988	Sun	140
OS4-41	1.325	49.6343	65.7655	23.877	2018-05-20-11-37-30.807	Sun	140
OS4-41	1.573	42.6112	67.0274	13.675	2018-05-20-11-37-56.009	Sun	140
OS4-41	1.275	58.4904	74.5752	21.775	2018-05-20-11-38-11.257	Sun	140
OS4-41	1.175	48.3928	56.8615	27.25	2018-05-20-11-38-34.307	Sun	140
OS4-41	1.2	48.533	58.2397	19.517	2018-05-20-11-39-02.732	Sun	140
OS4-41	1.191	43.2698	51.5343	12.967	2018-05-20-11-39-23.449	Sun	140
OS4-41	1.077	40.8281	43.9718	9.32301	2018-05-20-11-39-37.607	Sun	140
OS4-41	0.825	49.8035	41.0879	7121.03	2018-05-20-11-39-48.007	Sun	140
OS4-41	1.775	43.0277	76.3743	9.525	2018-05-20-13-38-29.863	Sun	140
OS4-41	1.65	42.707	70.4666	13.45	2018-05-20-13-38-41.162	Sun	140
OS4-41	1.575	43.7393	68.8894	17.75	2018-05-20-13-38-56.262	Sun	140
OS4-41	1.675	43.0835	72.1649	17.775	2018-05-20-13-39-15.587	Sun	140
OS4-41	1.55	40.7707	63.1946	24.575	2018-05-20-13-39-35.038	Sun	140
OS4-41	1.375	49.7901	68.4613	10.925	2018-05-20-13-40-01.162	Sun	140
OS4-41	1.175	53.7171	63.1176	2648.37	2018-05-20-13-40-13.463	Sun	140
OS4-41	1.475	40.8575	60.2648	22.375	2018-05-20-14-24-23.007	Sun	140
OS4-41	1.375	52.02	71.5275	16.775	2018-05-20-14-24-46.857	Sun	140
OS4-41	1.275	57.3614	73.1357	15.55	2018-05-20-14-25-05.007	Sun	140
OS4-41	1.225	55.7913	68.3443	14.9	2018-05-20-14-25-21.832	Sun	140
OS4-41	1.175	54.6703	64.2376	30	2018-05-20-14-25-37.957	Sun	140
OS4-41	1.35	52.5534	70.9471	21.3	2018-05-20-14-26-09.132	Sun	140
OS4-41	0.905	56.2621	50.9172	11.745	2018-05-20-14-26-31.782	Sun	140
OS4-41	0.7	56.7475	39.7233	4756.08	2018-05-20-14-26-44.432	Sun	140
OS4-41	3.625	27.8084	100.805	9	2018-05-20-15-46-01.210	Sun	140
OS4-41	1.525	48.5501	74.0389	42.625	2018-05-20-15-46-13.834	Sun	140
OS4-41	1.375	53.9711	74.2102	65.55	2018-05-20-15-46-57.985	Sun	140
OS4-41	1.3	46.4715	60.4129	34.475	2018-05-20-15-48-04.910	Sun	140
OS4-41	1.15	52.2042	60.0349	32.125	2018-05-20-15-48-40.684	Sun	140
OS4-41	1.15	49.3286	56.7279	15.325	2018-05-20-15-49-13.960	Sun	140
OS4-41	1.1	56.6496	62.3146	6646.07	2018-05-20-15-49-30.434	Sun	140
OS4-41	3.75	23.0393	86.3972	11.125	2018-05-20-17-40-17.604	Sun	140
OS4-41	1.45	45.7822	66.3841	12.575	2018-05-20-17-40-32.479	Sun	140
OS4-41	1.425	48.0086	68.4122	21.3	2018-05-20-17-40-46.504	Sun	140
OS4-41	1.25	40.8851	51.1064	13.525	2018-05-20-17-41-09.229	Sun	140
OS4-41	1.25	50.8436	63.5545	13.675	2018-05-20-17-41-24.004	Sun	140
OS4-41	1.22	51.1546	62.4087	21.78	2018-05-20-17-41-38.929	Sun	140
OS4-41	0.975	59.7826	58.288	17.275	2018-05-20-17-42-01.929	Sun	140
OS4-41	1.293	51.7796	66.951	5.482	2018-05-20-17-42-20.179	Sun	140
OS4-41	0.575	54.1398	31.1304	7060.21	2018-05-20-17-42-26.954	Sun	140
OS4-41	5.4	29.0262	156.742	9.5	2018-05-20-19-40-07.742	Sun	140
OS4-41	4.825	32.9132	158.806	5.537	2018-05-20-19-40-22.642	Sun	140
OS4-41	1.554	45.2199	70.2717	8.484	2018-05-20-19-40-33.004	Sun	140
OS4-41	1.806	42.6859	77.0908	12.244	2018-05-20-19-40-43.042	Sun	140
OS4-41	1.775	48.1562	85.4772	5.225	2018-05-20-19-40-57.092	Sun	140
OS4-41	1.65	49.2257	81.2224	2254.82	2018-05-20-19-41-04.091	Sun	140
OS4-41	5.525	27.0413	149.403	11.15	2018-05-20-20-18-40.559	Sun	140
OS4-41	1.475	50.2158	74.0684	10.625	2018-05-20-20-18-57.234	Sun	140
OS4-41	1.325	47.1174	62.4306	12.55	2018-05-20-20-19-09.334	Sun	140
OS4-41	1.175	51.4657	60.4722	13.95	2018-05-20-20-19-23.209	Sun	140
OS4-41	1.125	52.9346	59.5514	16.65	2018-05-20-20-19-38.334	Sun	140
OS4-41	0.975	57.8049	56.3598	14.25	2018-05-20-20-19-56.109	Sun	140
OS4-41	1.125	51.0049	57.3805	14.979	2018-05-20-20-20-11.334	Sun	140
OS4-41	0.946	61.3077	57.9971	8.15	2018-05-20-20-20-27.438	Sun	140
OS4-41	0.75	59.0513	44.2884	9.55001	2018-05-20-20-20-36.534	Sun	140
OS4-41	0.675	55.9116	37.7403	13.05	2018-05-20-20-20-46.834	Sun	140
OS4-41	0.861	49.4023	42.5354	2085.18	2018-05-20-20-21-00.559	Sun	140
OS4-41	4.15	33.0138	137.007	7.677	2018-05-20-20-55-46.598	Sun	140
OS4-41	1.823	45.4226	82.8053	8.825	2018-05-20-20-55-58.425	Sun	140
OS4-41	1.5	45.5835	68.3753	6.7	2018-05-20-20-56-09.073	Sun	140
OS4-41	1.491	48.4106	72.1802	11.159	2018-05-20-20-56-17.273	Sun	140
OS4-41	1.975	48.6464	96.0766	11.5	2018-05-20-20-56-29.923	Sun	140
OS4-41	1.675	49.3329	82.6326	8.025	2018-05-20-20-56-43.398	Sun	140
OS4-41	1.475	48.9618	72.2187	8.625	2018-05-20-20-56-53.098	Sun	140
OS4-41	1.45	52.7045	76.4215	5.95	2018-05-20-20-57-03.198	Sun	140
OS4-41	1.15	52.5264	60.4053	10	2018-05-20-20-57-10.598	Sun	140
OS4-41	1.125	53.0194	59.6469	8.175	2018-05-20-20-57-21.748	Sun	140
OS4-41	1.225	52.3462	64.1241	5.7	2018-05-20-20-57-31.048	Sun	140
OS4-41	1.2	50.569	60.6828	11.35	2018-05-20-20-57-37.973	Sun	140
OS4-41	1.1	55.2618	60.788	7.6	2018-05-20-20-57-50.523	Sun	140
OS4-41	0.85	49.0045	41.6538	11.275	2018-05-20-20-57-59.223	Sun	140
OS4-41	0.875	48.1726	42.151	13.54	2018-05-20-20-58-11.348	Sun	140
OS4-41	0.741	50.9855	37.7803	12.469	2018-05-20-20-58-25.763	Sun	140
OS4-41	0.65	52.603	34.192	5.225	2018-05-20-20-58-38.973	Sun	140
OS4-41	0.603	50.6599	30.5479	1.497	2018-05-20-20-58-44.848	Sun	140
OS4-41	0.6	49.6652	29.7991	3645.9	2018-05-20-20-58-46.948	Sun	140
OS4-41	4.575	31.1532	142.526	8.8	2018-05-20-21-59-33.452	Sun	140
OS4-41	1.925	47.1419	90.7482	14.25	2018-05-20-21-59-46.827	Sun	140
OS4-41	1.375	53.5161	73.5847	21.775	2018-05-20-22-00-03.002	Sun	140
OS4-41	1.825	47.615	86.8974	13.95	2018-05-20-22-00-26.152	Sun	140
OS4-41	1.6	49.9534	79.9254	8.225	2018-05-20-22-00-41.927	Sun	140
OS4-41	1.35	43.2713	58.4163	17.25	2018-05-20-22-00-51.752	Sun	140
OS4-41	1.65	38.584	63.6636	20.7	2018-05-20-22-01-10.352	Sun	140
OS4-41	1.475	46.9735	69.286	15.875	2018-05-20-22-01-32.702	Sun	140
OS4-41	1.475	45.3755	66.9288	15.45	2018-05-20-22-01-50.052	Sun	140
OS4-41	1.475	46.9132	69.1969	11.4	2018-05-20-22-02-06.977	Sun	140
OS4-41	1.25	48.9629	61.2037	7.925	2018-05-20-22-02-19.852	Sun	140
OS4-41	1.275	47.2242	60.2109	12.85	2018-05-20-22-02-29.027	Sun	140
OS4-41	1	59.4883	59.4883	30.425	2018-05-20-22-02-43.152	Sun	140
OS4-41	1.2	48.9881	58.7858	12.9	2018-05-20-22-03-14.577	Sun	140
OS4-41	1.1	47.5039	52.2542	10.325	2018-05-20-22-03-28.677	Sun	140
OS4-41	1	55.5891	55.5891	15.85	2018-05-20-22-03-40.102	Sun	140
OS4-41	1.125	50.1829	56.4558	6.475	2018-05-20-22-03-56.952	Sun	140
OS4-41	0.775	52.8105	40.9281	10.65	2018-05-20-22-04-04.552	Sun	140
OS4-41	0.85	53.1762	45.1997	3.725	2018-05-20-22-04-15.977	Sun	140
OS4-41	0.675	45.5057	30.7163	2429.75	2018-05-20-22-04-20.552	Sun	140
OS4-41	1.9	36.9225	70.1527	50.075	2018-05-20-22-44-50.979	Sun	140
OS4-41	1.05	37.9321	39.8287	10.125	2018-05-20-22-45-42.954	Sun	140
OS4-41	1	35.018	35.018	26.355	2018-05-20-22-45-54.129	Sun	140
OS4-41	0.92	42.929	39.4947	58.525	2018-05-20-22-46-21.484	Sun	140
OS4-41	1.175	39.0839	45.9235	23.35	2018-05-20-22-47-20.929	Sun	140
OS4-41	1.075	45.5675	48.9851	6.675	2018-05-20-22-47-45.454	Sun	140
OS4-41	0.925	40.3237	37.2994	243.665	2018-05-20-22-47-53.204	Sun	140
OS4-41	2	26.139	52.278	13.25	2018-05-20-22-51-57.794	Sun	140
OS4-41	0.9	39.8985	35.9086	37.025	2018-05-20-22-52-13.044	Sun	140
OS4-41	1.15	43.4745	49.9957	30.525	2018-05-20-22-52-50.969	Sun	140
OS4-41	0.975	41.4489	40.4127	12.075	2018-05-20-22-53-22.644	Sun	140
OS4-41	0.9	40.597	36.5373	31.475	2018-05-20-22-53-35.694	Sun	140
OS4-41	0.925	41.4853	38.3739	44.475	2018-05-20-22-54-08.069	Sun	140
OS4-41	0.8	44.639	35.7112	20.4	2018-05-20-22-54-53.469	Sun	140
OS4-41	0.95	40.728	38.6916	38.3	2018-05-20-22-55-14.669	Sun	140
OS4-41	0.7	42.7802	29.9461	16.7	2018-05-20-22-55-53.919	Sun	140
OS4-41	0.8	39.1806	31.3444	1711.79	2018-05-20-22-56-11.319	Sun	140
OS4-41	1.025	38.9109	39.8837	33.95	2018-05-20-23-24-43.913	Sun	140
OS4-41	1.025	41.0283	42.054	14.3	2018-05-20-23-25-18.887	Sun	140
OS4-41	1.1	39.2797	43.2077	21.375	2018-05-20-23-25-34.213	Sun	140
OS4-41	0.85	44.5828	37.8954	18.775	2018-05-20-23-25-56.688	Sun	140
OS4-41	0.85	40.763	34.6486	12.525	2018-05-20-23-26-16.312	Sun	140
OS4-41	1.25	34.4608	43.076	2084.08	2018-05-20-23-26-29.688	Sun	140
OS4-41	1.1	41.8237	46.0061	6.975	2018-05-21-00-01-15.014	Mon	141
OS4-41	0.85	41.5291	35.2997	12.225	2018-05-21-00-01-23.089	Mon	141
OS4-41	1.05	39.1237	41.0799	16.325	2018-05-21-00-01-36.163	Mon	141
OS4-41	1.025	33.6262	34.4668	11.325	2018-05-21-00-01-53.538	Mon	141
OS4-41	1.05	38.4572	40.3801	11.8	2018-05-21-00-02-05.889	Mon	141
OS4-41	0.9	38.8955	35.0059	44.175	2018-05-21-00-02-18.739	Mon	141
OS4-41	0.85	36.5237	31.0452	8.193	2018-05-21-00-03-03.814	Mon	141
OS4-41	0.922	40.1338	37.0034	7.584	2018-05-21-00-03-12.857	Mon	141
OS4-41	0.696	41.8325	29.1154	7.30499	2018-05-21-00-03-21.363	Mon	141
OS4-41	0.875	43.6657	38.2075	27.1	2018-05-21-00-03-29.363	Mon	141
OS4-41	0.975	37.2178	36.2873	40.6	2018-05-21-00-03-57.339	Mon	141
OS4-41	1.1	42.4198	46.6618	586.463	2018-05-21-00-04-38.914	Mon	141
OS4-41	2.4	25.9629	62.3109	15.8	2018-05-21-00-14-26.476	Mon	141
OS4-41	1.175	40.5903	47.6936	9.081	2018-05-21-00-14-44.677	Mon	141
OS4-41	0.894	40.7476	36.4284	10.406	2018-05-21-00-14-54.933	Mon	141
OS4-41	0.969	42.7519	41.4266	3.975	2018-05-21-00-15-06.232	Mon	141
OS4-41	0.575	34.8137	20.0179	34902.2	2018-05-21-00-15-11.176	Mon	141
OS4-41	3.225	32.7927	105.757	13.1	2018-05-21-09-56-53.921	Mon	141
OS4-41	1.255	50.9437	63.9344	11.07	2018-05-21-09-57-10.246	Mon	141
OS4-41	1.225	51.5762	63.1808	22.7	2018-05-21-09-57-22.571	Mon	141
OS4-41	1.275	51.3395	65.4578	15.65	2018-05-21-09-57-46.495	Mon	141
OS4-41	1.15	55.996	64.3954	20.925	2018-05-21-09-58-03.421	Mon	141
OS4-41	1.125	56.8961	64.0082	8.57501	2018-05-21-09-58-25.495	Mon	141
OS4-41	0.85	55.6831	47.3306	1540.71	2018-05-21-09-58-35.196	Mon	141
OS4-41	1.6	45.5942	72.9508	39.925	2018-05-21-10-24-16.752	Mon	141
OS4-41	1.4	50.8621	71.207	36.625	2018-05-21-10-24-58.277	Mon	141
OS4-41	1.475	47.4517	69.9912	31.625	2018-05-21-10-25-36.302	Mon	141
OS4-41	1.05	51.3772	53.9461	3563.15	2018-05-21-10-26-09.402	Mon	141
OS4-41	1.431	49.9676	71.5036	26.269	2018-05-21-11-25-33.600	Mon	141
OS4-41	1.15	44.0528	50.6607	33.3	2018-05-21-11-26-01.299	Mon	141
OS4-41	1.15	48.7631	56.0775	29.15	2018-05-21-11-26-35.750	Mon	141
OS4-41	1.25	48.2895	60.3619	60.9	2018-05-21-11-27-06.049	Mon	141
OS4-41	1.15	51.6419	59.3882	41	2018-05-21-11-28-08.200	Mon	141
OS4-41	1.225	52.6184	64.4575	5896.9	2018-05-21-11-28-50.350	Mon	141
OS4-41	2.625	36.6197	96.1267	14.725	2018-05-21-13-07-08.478	Mon	141
OS4-41	1.677	40.131	67.2997	13.373	2018-05-21-13-07-25.828	Mon	141
OS4-41	1.25	43.8694	54.8368	25.15	2018-05-21-13-07-40.879	Mon	141
OS4-41	1.351	45.7396	61.7942	24.049	2018-05-21-13-08-07.279	Mon	141
OS4-41	1.225	47.584	58.2905	22.775	2018-05-21-13-08-32.679	Mon	141
OS4-41	1.127	45.8923	51.7206	10.698	2018-05-21-13-08-56.678	Mon	141
OS4-41	1	44.9895	44.9895	8092.41	2018-05-21-13-09-08.503	Mon	141
OS4-41	1.925	33.1368	63.7883	23.875	2018-05-21-15-24-01.912	Mon	141
OS4-41	1.15	53.4652	61.485	48.625	2018-05-21-15-24-27.712	Mon	141
OS4-41	1.15	52.1906	60.0192	35.775	2018-05-21-15-25-17.487	Mon	141
OS4-41	1.05	55.5706	58.3491	25.55	2018-05-21-15-25-54.412	Mon	141
OS4-41	1.05	53.4301	56.1016	34.675	2018-05-21-15-26-21.012	Mon	141
OS4-41	0.925	56.3037	52.081	17.7	2018-05-21-15-26-56.737	Mon	141
OS4-41	0.9	51.0095	45.9085	799.129	2018-05-21-15-27-15.362	Mon	141
OS4-41	1.725	36.2995	62.6166	30.425	2018-05-21-15-40-35.390	Mon	141
OS4-41	1.15	49.1172	56.4848	47.1	2018-05-21-15-41-07.541	Mon	141
OS4-41	1.25	42.5581	53.1976	36.025	2018-05-21-15-41-55.791	Mon	141
OS4-41	1.075	48.706	52.3589	39.425	2018-05-21-15-42-33.066	Mon	141
OS4-41	1.134	48.0058	54.4385	53.441	2018-05-21-15-43-13.566	Mon	141
OS4-41	1	56.7544	56.7544	5438.77	2018-05-21-15-44-08.141	Mon	141
OS4-41	1.775	33.92	60.2081	10.475	2018-05-21-17-14-47.909	Mon	141
OS4-41	1.15	45.9537	52.8468	15.35	2018-05-21-17-15-00.159	Mon	141
OS4-41	1.025	44.9431	46.0667	18.375	2018-05-21-17-15-16.659	Mon	141
OS4-41	1	36.8973	36.8973	21.7	2018-05-21-17-15-36.059	Mon	141
OS4-41	1	40.6022	40.6022	14.275	2018-05-21-17-15-58.759	Mon	141
OS4-41	0.75	57.2469	42.9352	4.47499	2018-05-21-17-16-14.034	Mon	141
OS4-41	0.625	44.9089	28.068	3386.98	2018-05-21-17-16-19.259	Mon	141
OS4-41	2.6	33.6305	87.4394	10.975	2018-05-21-18-12-46.865	Mon	141
OS4-41	1.475	49.7243	73.3434	38.225	2018-05-21-18-13-00.440	Mon	141
OS4-41	1.325	48.376	64.0983	111.175	2018-05-21-18-13-40.140	Mon	141
OS4-41	1.175	52.085	61.1999	6.525	2018-05-21-18-15-32.640	Mon	141
OS4-41	0.975	50.6008	49.3358	24.4	2018-05-21-18-15-40.340	Mon	141
OS4-41	1.4	41.2034	57.6848	13.725	2018-05-21-18-16-05.715	Mon	141
OS4-41	1.275	51.3449	65.4647	5090.42	2018-05-21-18-16-20.840	Mon	141
OS4-41	3.225	32.9349	106.215	20.375	2018-05-21-19-41-12.534	Mon	141
OS4-41	1.25	58.3785	72.9731	32.827	2018-05-21-19-41-36.134	Mon	141
OS4-41	1.248	63.2929	78.9896	13.7	2018-05-21-19-42-10.211	Mon	141
OS4-41	1.05	60.7497	63.7872	17.825	2018-05-21-19-42-25.159	Mon	141
OS4-41	1	60.1754	60.1754	32.9	2018-05-21-19-42-44.034	Mon	141
OS4-41	0.925	55.9546	51.758	11.375	2018-05-21-19-43-17.934	Mon	141
OS4-41	0.775	54.2903	42.075	3213.91	2018-05-21-19-43-30.234	Mon	141
OS4-41	2.275	28.0948	63.9156	7.325	2018-05-21-20-37-04.918	Mon	141
OS4-41	1.45	44.4401	64.4382	17.2	2018-05-21-20-37-14.518	Mon	141
OS4-41	1.35	42.2861	57.0863	14.175	2018-05-21-20-37-33.168	Mon	141
OS4-41	0.975	47.2104	46.0302	14.375	2018-05-21-20-37-48.693	Mon	141
OS4-41	0.95	46.232	43.9204	11.075	2018-05-21-20-38-04.043	Mon	141
OS4-41	1	41.1192	41.1192	27.781	2018-05-21-20-38-16.068	Mon	141
OS4-41	1.169	37.3324	43.6416	29.575	2018-05-21-20-38-44.849	Mon	141
OS4-41	1.1	41.4033	45.5437	32.05	2018-05-21-20-39-15.593	Mon	141
OS4-41	1.15	41.7674	48.0325	20.05	2018-05-21-20-39-48.743	Mon	141
OS4-41	1.075	48.3617	51.9889	19.6	2018-05-21-20-40-09.943	Mon	141
OS4-41	0.85	51.473	43.752	5.45	2018-05-21-20-40-30.618	Mon	141
OS4-41	0.9	41.9906	37.7916	3317.95	2018-05-21-20-40-36.918	Mon	141
OS4-41	3.575	26.0834	93.2483	11.403	2018-05-21-21-35-55.768	Mon	141
OS4-41	2.197	35.9399	78.9599	13.075	2018-05-21-21-36-10.746	Mon	141
OS4-41	1.6	38.4497	61.5195	10.425	2018-05-21-21-36-26.018	Mon	141
OS4-41	1.45	45.8511	66.4841	12.025	2018-05-21-21-36-38.043	Mon	141
OS4-41	1.6	47.2922	75.6675	44244.2	2018-05-21-21-36-51.518	Mon	141
OS4-41	3.223	31.4931	101.502	11.347	2018-05-22-09-54-17.349	Tue	142
OS4-41	1.6	48.1782	77.0851	14.5	2018-05-22-09-54-31.919	Tue	142
OS4-41	1.473	44.469	65.5029	15.477	2018-05-22-09-54-48.020	Tue	142
OS4-41	1.4	53.5228	74.9319	2173.09	2018-05-22-09-55-04.969	Tue	142
OS4-41	3.25	32.7185	106.335	12.85	2018-05-22-10-31-19.462	Tue	142
OS4-41	1.8	49.6676	89.4017	23.95	2018-05-22-10-31-35.562	Tue	142
OS4-41	1.275	51.5268	65.6966	54.4	2018-05-22-10-32-01.312	Tue	142
OS4-41	0.75	56.1206	42.0904	51.575	2018-05-22-10-32-56.987	Tue	142
OS4-41	1.1	52.9716	58.2688	60.975	2018-05-22-10-33-49.312	Tue	142
OS4-41	1.175	48.2599	56.7054	4869.12	2018-05-22-10-34-51.387	Tue	142
OS4-41	2.325	35.7698	83.1647	23.95	2018-05-22-11-56-01.685	Tue	142
OS4-41	1.6	49.4425	79.1079	36.9	2018-05-22-11-56-27.960	Tue	142
OS4-41	0.983	54.0252	53.1068	73.692	2018-05-22-11-57-06.459	Tue	142
OS4-41	1.35	55.1959	74.5144	47.4	2018-05-22-11-58-21.135	Tue	142
OS4-41	1.025	55.7199	57.1129	12.3	2018-05-22-11-59-09.884	Tue	142
OS4-41	0.975	54.0939	52.7415	29.625	2018-05-22-11-59-23.210	Tue	142
OS4-41	1.225	50.2366	61.5398	15.225	2018-05-22-11-59-53.810	Tue	142
OS4-41	1.05	61.0063	64.0566	34.55	2018-05-22-12-00-10.259	Tue	142
OS4-41	1.128	59.7275	67.3726	26.572	2018-05-22-12-00-45.860	Tue	142
OS4-41	0.975	59.6197	58.1292	10.7	2018-05-22-12-01-13.560	Tue	142
OS4-41	1	55.8268	55.8268	3359.81	2018-05-22-12-01-25.234	Tue	142
OS4-41	1.975	41.2935	81.5546	17.275	2018-05-22-12-57-26.043	Tue	142
OS4-41	1.495	48.5752	72.6199	34.055	2018-05-22-12-57-45.292	Tue	142
OS4-41	1.525	51.2936	78.2227	45.077	2018-05-22-12-58-20.843	Tue	142
OS4-41	1.671	50.7362	84.7803	18.977	2018-05-22-12-59-07.445	Tue	142
OS4-41	1.525	50.9628	77.7183	21.675	2018-05-22-12-59-28.093	Tue	142
OS4-41	1.225	59.3805	72.7411	31.5	2018-05-22-12-59-51.292	Tue	142
OS4-41	1.25	54.9282	68.6603	34.5	2018-05-22-13-00-24.018	Tue	142
OS4-41	1.375	52.1741	71.7394	47.7	2018-05-22-13-00-59.768	Tue	142
OS4-41	1.275	55.3954	70.6291	37.807	2018-05-22-13-01-48.843	Tue	142
OS4-41	1.093	57.6373	62.9976	47.625	2018-05-22-13-02-27.924	Tue	142
OS4-41	0.925	57.4311	53.1238	17.425	2018-05-22-13-03-16.643	Tue	142
OS4-41	1	56.6864	56.6864	27.15	2018-05-22-13-03-34.993	Tue	142
OS4-41	0.95	54.1715	51.4629	5424.98	2018-05-22-13-04-03.142	Tue	142
OS4-41	3.875	35.2912	136.753	15.35	2018-05-22-14-34-29.072	Tue	142
OS4-41	1.675	51.0719	85.5454	33.875	2018-05-22-14-34-48.297	Tue	142
OS4-41	1.3	57.0624	74.1811	23.2	2018-05-22-14-35-23.847	Tue	142
OS4-41	1.4	49.7206	69.6089	33.65	2018-05-22-14-35-48.347	Tue	142
OS4-41	1.2	61.781	74.1372	26.827	2018-05-22-14-36-23.397	Tue	142
OS4-41	1.223	57.7907	70.678	29.15	2018-05-22-14-36-51.424	Tue	142
OS4-41	1.13	47.0557	53.1729	35.42	2018-05-22-14-37-21.797	Tue	142
OS4-41	1.325	52.581	69.6698	15.875	2018-05-22-14-37-58.347	Tue	142
OS4-41	1.05	56.2045	59.0148	22.55	2018-05-22-14-38-15.547	Tue	142
OS4-41	1.15	58.7276	67.5368	21.1	2018-05-22-14-38-39.147	Tue	142
OS4-41	1.075	57.6413	61.9644	30.275	2018-05-22-14-39-01.397	Tue	142
OS4-41	0.859	60.6988	52.1402	5.316	2018-05-22-14-39-32.747	Tue	142
OS4-41	0.8	58.6677	46.9341	2675.64	2018-05-22-14-39-38.922	Tue	142
OS4-41	3.675	29.2339	107.434	11.6	2018-05-22-15-24-15.358	Tue	142
OS4-41	2.1	42.8036	89.8876	21.625	2018-05-22-15-24-30.633	Tue	142
OS4-41	1.625	44.9647	73.0676	30.05	2018-05-22-15-24-54.358	Tue	142
OS4-41	1.375	47.0779	64.7322	25.3	2018-05-22-15-25-26.033	Tue	142
OS4-41	1.25	45.9495	57.4369	33.175	2018-05-22-15-25-52.707	Tue	142
OS4-41	1.508	45.3831	68.4377	53.142	2018-05-22-15-26-27.133	Tue	142
OS4-41	1.55	44.1325	68.4053	22.075	2018-05-22-15-27-21.783	Tue	142
OS4-41	1.5	47.6573	71.4859	27.1	2018-05-22-15-27-45.408	Tue	142
OS4-41	1.4	46.1209	64.5692	116.25	2018-05-22-15-28-14.008	Tue	142
OS4-41	1.75	48.4185	84.7323	31.175	2018-05-22-15-30-11.658	Tue	142
OS4-41	1.25	46.4117	58.0146	14.625	2018-05-22-15-30-44.582	Tue	142
OS4-41	0.825	48.4411	39.9639	4583.43	2018-05-22-15-31-00.457	Tue	142
OS4-41	2.3	31.7545	73.0354	13.425	2018-05-22-16-47-24.713	Tue	142
OS4-41	1.575	41.8154	65.8592	11.225	2018-05-22-16-47-40.438	Tue	142
OS4-41	1.475	43.2059	63.7287	15.425	2018-05-22-16-47-53.238	Tue	142
OS4-41	1.376	48.0728	66.1482	10.699	2018-05-22-16-48-10.138	Tue	142
OS4-41	1.3	47.8049	62.1464	7.979	2018-05-22-16-48-22.213	Tue	142
OS4-41	1.221	44.2234	53.9968	9.9	2018-05-22-16-48-31.492	Tue	142
OS4-41	1.375	39.0941	53.7544	4615.75	2018-05-22-16-48-42.613	Tue	142
OS4-41	2.9	28.8055	83.5359	8.425	2018-05-22-18-05-39.737	Tue	142
OS4-41	1.45	48.9752	71.0141	11.375	2018-05-22-18-05-51.062	Tue	142
OS4-41	1.375	46.2142	63.5445	11.2	2018-05-22-18-06-03.887	Tue	142
OS4-41	1.475	45.0756	66.4866	13.875	2018-05-22-18-06-16.462	Tue	142
OS4-41	1.35	49.1066	66.2939	17.775	2018-05-22-18-06-31.812	Tue	142
OS4-41	1.275	48.1973	61.4516	11.75	2018-05-22-18-06-50.937	Tue	142
OS4-41	1.229	41.0295	50.4252	9.52101	2018-05-22-18-07-03.961	Tue	142
OS4-41	1.1	43.5558	47.9114	13.35	2018-05-22-18-07-14.712	Tue	142
OS4-41	1.2	45.9147	55.0976	12.25	2018-05-22-18-07-29.162	Tue	142
OS4-41	1.1	46.2567	50.8824	16.275	2018-05-22-18-07-42.611	Tue	142
OS4-41	0.977	56.619	55.3167	8.548	2018-05-22-18-07-59.987	Tue	142
OS4-41	1.125	46.5186	52.3334	2952.68	2018-05-22-18-08-09.512	Tue	142
OS4-41	2.45	30.4321	74.5588	9.45001	2018-05-22-18-57-23.313	Tue	142
OS4-41	1.6	48.9928	78.3886	17.175	2018-05-22-18-57-35.214	Tue	142
OS4-41	1.775	46.8647	83.1849	16.625	2018-05-22-18-57-53.989	Tue	142
OS4-41	1.728	45.0655	77.8732	18.022	2018-05-22-18-58-12.388	Tue	142
OS4-41	1.35	54.0236	72.9318	8.49999	2018-05-22-18-58-32.139	Tue	142
OS4-41	1.2	51.693	62.0316	10.325	2018-05-22-18-58-41.988	Tue	142
OS4-41	0.95	51.309	48.7436	6.55	2018-05-22-18-58-53.514	Tue	142
OS4-41	1.05	44.9948	47.2445	4122.75	2018-05-22-18-59-01.014	Tue	142
OS4-41	2.1	32.2315	67.6862	6.85	2018-05-22-20-07-44.812	Tue	142
OS4-41	1.259	48.6898	61.3005	18.641	2018-05-22-20-07-53.762	Tue	142
OS4-41	1.175	54.8978	64.505	37.325	2018-05-22-20-08-13.662	Tue	142
OS4-41	1.45	53.8743	78.1177	28.05	2018-05-22-20-08-52.162	Tue	142
OS4-41	1.325	51.7981	68.6324	39.2	2018-05-22-20-09-21.662	Tue	142
OS4-41	1.05	53.7216	56.4077	17.15	2018-05-22-20-10-02.187	Tue	142
OS4-41	0.875	48.7663	42.6705	7.3	2018-05-22-20-10-20.387	Tue	142
OS4-41	0.752	51.261	38.5483	5646.98	2018-05-22-20-10-28.562	Tue	142
OS4-41	3.2	28.0169	89.6542	10.475	2018-05-22-21-44-36.291	Tue	142
OS4-41	1.15	38.0366	43.7421	10.225	2018-05-22-21-44-49.966	Tue	142
OS4-41	1.425	33.3603	47.5384	13.727	2018-05-22-21-45-01.341	Tue	142
OS4-41	1.198	37.5061	44.9323	14.675	2018-05-22-21-45-16.493	Tue	142
OS4-41	1.375	31.0168	42.6481	19.525	2018-05-22-21-45-32.366	Tue	142
OS4-41	1.175	45.7669	53.7761	9.34999	2018-05-22-21-45-53.266	Tue	142
OS4-41	0.975	44.5895	43.4748	6.575	2018-05-22-21-46-03.790	Tue	142
OS4-41	1.075	41.4547	44.5638	43497.1	2018-05-22-21-46-11.340	Tue	142
OS4-41	2.8	37.6967	105.551	16.825	2018-05-23-09-51-09.524	Wed	143
OS4-41	1.35	61.4833	83.0024	21.325	2018-05-23-09-51-29.149	Wed	143
OS4-41	1.4	56.9434	79.7207	32.625	2018-05-23-09-51-51.824	Wed	143
OS4-41	1.2	59.4936	71.3924	55.95	2018-05-23-09-52-25.849	Wed	143
OS4-41	1.075	57.9728	62.3207	14.525	2018-05-23-09-53-22.998	Wed	143
OS4-41	0.759	53.116	40.3151	1931.86	2018-05-23-09-53-38.599	Wed	143
OS4-41	2.85	34.5734	98.5341	19.175	2018-05-23-10-25-51.220	Wed	143
OS4-41	1.275	61.7483	78.7291	35.15	2018-05-23-10-26-13.245	Wed	143
OS4-41	1.15	62.5835	71.971	29.475	2018-05-23-10-26-49.670	Wed	143
OS4-41	1.375	58.285	80.1418	32.75	2018-05-23-10-27-20.295	Wed	143
OS4-41	1.05	58.7803	61.7194	12.2	2018-05-23-10-27-54.420	Wed	143
OS4-41	0.85	60.1609	51.1367	23.403	2018-05-23-10-28-07.670	Wed	143
OS4-41	1.272	59.7099	75.951	3275.75	2018-05-23-10-28-31.923	Wed	143
OS4-41	3.025	27.065	81.8715	19	2018-05-23-11-23-08.941	Wed	143
OS4-41	1.525	47.8491	72.9699	55.825	2018-05-23-11-23-30.966	Wed	143
OS4-41	1.375	48.57	66.7838	55.425	2018-05-23-11-24-28.316	Wed	143
OS4-41	1.35	50.5997	68.3096	59.975	2018-05-23-11-25-25.116	Wed	143
OS4-41	1.375	51.9847	71.4789	10.075	2018-05-23-11-26-26.441	Wed	143
OS4-41	1.1	52.4006	57.6406	2254.38	2018-05-23-11-26-37.891	Wed	143
OS4-41	2.85	36.4583	103.906	23.225	2018-05-23-12-04-13.373	Wed	143
OS4-41	1.8	46.3749	83.4748	34.925	2018-05-23-12-04-39.448	Wed	143
OS4-41	1.4	49.2186	68.906	44	2018-05-23-12-05-16.172	Wed	143
OS4-41	1.7	50.9527	86.6195	61.075	2018-05-23-12-06-01.573	Wed	143
OS4-41	1.25	57.5073	71.8841	60.5	2018-05-23-12-07-04.348	Wed	143
OS4-41	1.45	53.3669	77.382	42.053	2018-05-23-12-08-06.098	Wed	143
OS4-41	1.322	57.2533	75.6888	6311.37	2018-05-23-12-08-49.601	Wed	143
OS4-41	5.4	24.1572	130.449	22.7	2018-05-23-13-54-02.289	Wed	143
OS4-41	1.35	52.6451	71.0708	8.625	2018-05-23-13-54-30.389	Wed	143
OS4-41	1.175	52.9038	62.1619	23.2	2018-05-23-13-54-40.364	Wed	143
OS4-41	1.525	56.0292	85.4445	24.275	2018-05-23-13-55-04.739	Wed	143
OS4-41	1.45	59.3836	86.1063	47.6	2018-05-23-13-55-30.538	Wed	143
OS4-41	1.05	62.3098	65.4253	70.075	2018-05-23-13-56-19.589	Wed	143
OS4-41	0.975	57.2438	55.8127	NaN	2018-05-23-13-57-30.714	Wed	143
[truncated: 6,253 more rows]

## Sheet: Table A2 Statistics
PptID	Age [Years]	Race [-]	Ethnicity [-]	Number of Puffs [-]	Mean Puff Duration [s]	Mean Puff Flow Rate [mL/s]	Mean Puff Volume [mL]	Mean Post-Puff Interval [s]
OS4-35	20	White	Not Hispanic or Latino	430	2.22749	26.2514	58.7675	1284.67
OS4-37	26	Asian	Not Hispanic or Latino	509	0.903652	54.1875	46.4926	1153.44
OS4-38	28	White	Not Hispanic or Latino	358	1.44806	19.5393	30.914	2847.71
OS4-39	25	Asian	Not Hispanic or Latino	18	0.858333	64.0777	48.9788	39.5476
OS4-40	24	Asian	Not Hispanic or Latino	285	1.36242	31.5725	42.4105	1848.18
OS4-41	35	White	Not Hispanic or Latino	399	1.42449	46.8504	63.212	815.242
OS4-42	23	Asian	Not Hispanic or Latino	302	2.29923	37.6701	82.5146	1183.27
OS4-43	41	Black or African American	Not Hispanic or Latino	779	0.734543	35.0865	25.2448	716.099
OS4-44	27	White	Not Hispanic or Latino	286	1.55965	41.9904	62.4149	1860.42
OS4-45	26	Asian	Not Hispanic or Latino	517	1.12743	32.7984	36.5684	1157.25
OS4-46	23	Asian	Not Hispanic or Latino	523	0.749706	43.0399	30.3371	953.203
OS4-47	56	White	Not Hispanic or Latino	994	1.97091	40.5263	78.0144	519.815
OS4-48	26	White	Not Hispanic or Latino	105	1.38667	20.8842	28.6253	3545.44
OS4-49	26	Black or African American	Not Hispanic or Latino	163	1.63934	37.0518	57.4245	3682.57
OS4-50	25	White	Not Hispanic or Latino	124	3.05829	32.9339	95.7696	4180.37
OS4-51	23	Asian	Not Hispanic or Latino	175	2.33716	17.5684	40.4187	3740.88
OS4-52	28	Asian	Not Hispanic or Latino	55	1.923	34.7519	63.0318	1613.84
OS4-53	23	Asian	Not Hispanic or Latino	123	1.094	96.4107	99.2239	3923.96
OS4-55	27	Asian	Not Hispanic or Latino	577	1.47037	110.583	159.227	1038.16
OS4-56	26	Asian	Not Hispanic or Latino	198	1.29022	32.4932	40.5492	2697.99
OS4-57	27	Asian	Not Hispanic or Latino	135	1.7326	42.4942	73.2173	3958.15
OS4-58	21	White	Hispanic or Latino	36	0.902611	26.284	21.4495	14289.7
OS4-59	24	White	Not Hispanic or Latino	197	1.4322	29.1518	40.2005	3107.95
OS4-60	22	I prefer not to say	I prefer not to say	377	1.25291	29.6634	36.22	1556.55
OS4-61	23	Asian	Not Hispanic or Latino	265	1.54364	17.1978	26.2473	1630.2
OS4-62	24	Asian	Not Hispanic or Latino	320	1.04154	49.8846	49.6623	1844.36
